# Supplementary material for: Nucleotide-induced hyper-oligomerization inactivates transcription termination factor ρ
Source: Nat Commun. 2025 Feb 15;16:1653. doi: 10.1038/s41467-025-56824-8 (PMC11829017; doi:10.1038/s41467-025-56824-8)
Supplement: Supplementary file 4 — Supplementary Data 1 [file 41467_2025_56824_MOESM4_ESM.xlsx]

## Sheet: Legend
Supplementary Data 1. ρ conservation and IDR/prion-like domain analysis.
a, The successfully downloaded genomes and identified ρ sequences in our representative database.
b, Result of IDR/prion-like domain detection for ρ sequences in our representative database. Y, presence. N, absence.

## Sheet: a
a, The successfully downloaded genomes and identified ρ sequences in our representative database.
Genome NCBI ID	ρ NCBI ID	ρ NCBI ID	ρ NCBI ID	Phylum	Class	Order	Family	Genus	Organism name
GCF_000226295.1	WP_041569221.1			Acidobacteriota	Blastocatellia	Chloracidobacteriales	Chloracidobacteriaceae	Chloracidobacterium	Chloracidobacterium thermophilum B
GCF_016592575.1	WP_201328275.1			Acidobacteriota	Holophagae	Thermotomaculales	Thermotomaculaceae	Thermotomaculum	Thermotomaculum hydrothermale
GCF_015277775.1	WP_228486201.1			Acidobacteriota	Terriglobia	Bryobacterales	Bryobacteraceae	Paludibaculum	Paludibaculum fermentans
GCF_003330725.1	WP_114206569.1			Acidobacteriota	Terriglobia	Terriglobales	Acidobacteriaceae	Acidisarcina	Acidisarcina polymorpha
GCF_000022565.1	WP_015897571.1			Acidobacteriota	Terriglobia	Terriglobales	Acidobacteriaceae	Acidobacterium	Acidobacterium capsulatum ATCC 51196
GCF_000265425.1	WP_014786148.1			Acidobacteriota	Terriglobia	Terriglobales	Acidobacteriaceae	Terriglobus	Terriglobus roseus DSM 18391
GCF_001618865.1	WP_110174891.1	WP_234800951.1		Acidobacteriota	Vicinamibacteria	Vicinamibacterales	Vicinamibacteraceae	Luteitalea	Luteitalea pratensis
GCF_000023265.1	WP_015799202.1			Actinomycetota	Acidimicrobiia	Acidimicrobiales	Acidimicrobiaceae	Acidimicrobium	Acidimicrobium ferrooxidans DSM 10331
GCF_009650215.1	WP_229023088.1			Actinomycetota	Acidimicrobiia	Acidimicrobiales	SKKL01	Actinomarinicola	Actinomarinicola tropica
GCF_000015025.1	WP_238378080.1			Actinomycetota	Actinomycetes	Acidothermales	Acidothermaceae	Acidothermus	Acidothermus cellulolyticus 11B
GCF_000724605.1	WP_035277068.1			Actinomycetota	Actinomycetes	Actinomycetales	Actinomycetaceae	Actinotignum	Actinotignum schaalii
GCF_000092365.1	WP_049765883.1			Actinomycetota	Actinomycetes	Actinomycetales	Actinomycetaceae	Arcanobacterium	Arcanobacterium haemolyticum DSM 20595
GCF_000023105.1	WP_144016897.1			Actinomycetota	Actinomycetes	Actinomycetales	Beutenbergiaceae	Beutenbergia	Beutenbergia cavernae DSM 12333
GCF_001025135.1	WP_033509780.1			Actinomycetota	Actinomycetes	Actinomycetales	Bifidobacteriaceae	Bifidobacterium	Bifidobacterium bifidum ATCC 29521 = JCM 1255 = DSM 20456
GCF_001042675.1	WP_006289569.1			Actinomycetota	Actinomycetes	Actinomycetales	Bifidobacteriaceae	Scardovia	Parascardovia denticolens DSM 10105 = JCM 12538
GCF_001042695.1	WP_081442844.1			Actinomycetota	Actinomycetes	Actinomycetales	Bifidobacteriaceae	Scardovia	Scardovia inopinata JCM 12537
GCF_000092865.1	WP_013116297.1			Actinomycetota	Actinomycetes	Actinomycetales	Cellulomonadaceae	Cellulomonas	Cellulomonas flavigena DSM 20109
GCF_000024065.1	WP_015772058.1			Actinomycetota	Actinomycetes	Actinomycetales	Cellulomonadaceae	Jonesia	Jonesia denitrificans DSM 20603
GCF_000024925.1	WP_012866008.1			Actinomycetota	Actinomycetes	Actinomycetales	Cellulomonadaceae	Sanguibacter	Sanguibacter keddieii DSM 10542
GCF_000024965.1	WP_222829434.1			Actinomycetota	Actinomycetes	Actinomycetales	Cellulomonadaceae	Xylanimonas	Xylanimonas cellulosilytica DSM 15894
GCF_000023405.1	WP_015775956.1			Actinomycetota	Actinomycetes	Actinomycetales	Dermabacteraceae	Brachybacterium	Brachybacterium faecium DSM 4810
GCF_900070355.1	WP_058234269.1			Actinomycetota	Actinomycetes	Actinomycetales	Dermabacteraceae	Devriesea	Devriesea agamarum
GCF_900187045.1	WP_051277517.1			Actinomycetota	Actinomycetes	Actinomycetales	Dermatophilaceae	Dermatophilus	Dermatophilus congolensis
GCF_000184685.1	WP_041308707.1			Actinomycetota	Actinomycetes	Actinomycetales	Dermatophilaceae	Intrasporangium	Intrasporangium calvum DSM 43043
GCF_000023925.1	WP_115306735.1			Actinomycetota	Actinomycetes	Actinomycetales	Dermatophilaceae	Kytococcus	Kytococcus sedentarius DSM 20547
GCF_001190945.1	WP_052594258.1			Actinomycetota	Actinomycetes	Actinomycetales	Dermatophilaceae	Luteipulveratus	Luteipulveratus mongoliensis
GCF_008386315.1				Actinomycetota	Actinomycetes	Actinomycetales	Dermatophilaceae	Serinicoccus	Serinicoccus marinus DSM 15273
GCF_013283855.1				Actinomycetota	Actinomycetes	Actinomycetales	Microbacteriaceae	Aquiluna	Aquiluna borgnonia
GCF_002355535.1	WP_231951775.1			Actinomycetota	Actinomycetes	Actinomycetales	Microbacteriaceae	Aurantimicrobium	Aurantimicrobium minutum
GCF_003627075.1	WP_120763152.1			Actinomycetota	Actinomycetes	Actinomycetales	Microbacteriaceae	Homoserinibacter	Protaetiibacter intestinalis
GCF_009930795.1	WP_161886021.1			Actinomycetota	Actinomycetes	Actinomycetales	Microbacteriaceae	Marisediminicola	Marisediminicola antarctica
GCF_002950575.1	WP_104913868.1			Actinomycetota	Actinomycetes	Actinomycetales	Microbacteriaceae	Pontimonas	Pontimonas salivibrio
GCF_004011095.1	WP_097167335.1			Actinomycetota	Actinomycetes	Actinomycetales	Microbacteriaceae	Rathayibacter	Rathayibacter rathayi
GCF_000699505.1	WP_038502015.1			Actinomycetota	Actinomycetes	Actinomycetales	Microbacteriaceae	Rhodoluna	Rhodoluna lacicola
GCF_006094695.1	WP_109268032.1			Actinomycetota	Actinomycetes	Actinomycetales	Micrococcaceae	Kocuria	Kocuria rosea
GCF_000023205.1	WP_012750809.1			Actinomycetota	Actinomycetes	Actinomycetales	Micrococcaceae	Micrococcus	Micrococcus luteus NCTC 2665
GCF_000018885.1	WP_041685301.1			Actinomycetota	Actinomycetes	Actinomycetales	Micrococcaceae	Renibacterium	Renibacterium salmoninarum ATCC 33209
GCF_000164695.2	WP_041321737.1			Actinomycetota	Actinomycetes	Actinomycetales	Micrococcaceae	Rothia	Rothia dentocariosa ATCC 17931
GCF_009834025.1	WP_225983912.1			Actinomycetota	Actinomycetes	Mycobacteriales	Antricoccaceae	Epidermidibacterium	Epidermidibacterium keratini
GCF_000058485.1	WP_041939787.1			Actinomycetota	Actinomycetes	Mycobacteriales	Frankiaceae	Frankia	Frankia alni ACN14a
GCF_000025345.1	WP_012950138.1			Actinomycetota	Actinomycetes	Mycobacteriales	Geodermatophilaceae	Geodermatophilus	Geodermatophilus obscurus DSM 43160
GCF_016925535.1	WP_246498048.1			Actinomycetota	Actinomycetes	Mycobacteriales	Micromonosporaceae	Natronoglycomyces	Natronoglycomyces albus
GCF_011764565.1	WP_173155954.1			Actinomycetota	Actinomycetes	Mycobacteriales	Micromonosporaceae	Phytohabitans	Phytohabitans suffuscus
GCF_018324255.1	WP_212827024.1			Actinomycetota	Actinomycetes	Mycobacteriales	Micromonosporaceae	Polymorphospora	Polymorphospora rubra
GCF_000024545.1	WP_041624579.1			Actinomycetota	Actinomycetes	Mycobacteriales	Micromonosporaceae	Stackebrandtia	Stackebrandtia nassauensis DSM 44728
GCF_001457455.1	WP_014318941.1			Actinomycetota	Actinomycetes	Mycobacteriales	Mycobacteriaceae	Corynebacterium	Corynebacterium diphtheriae
GCF_000024785.1	WP_012833717.1			Actinomycetota	Actinomycetes	Mycobacteriales	Mycobacteriaceae	Gordonia	Gordonia bronchialis DSM 43247
GCF_001293125.1	WP_053961528.1			Actinomycetota	Actinomycetes	Mycobacteriales	Mycobacteriaceae	Lawsonella	Lawsonella clevelandensis
GCF_000195955.2	NP_215813.1			Actinomycetota	Actinomycetes	Mycobacteriales	Mycobacteriaceae	Mycobacterium	Mycobacterium tuberculosis H37Rv
GCF_900637185.1	WP_022567394.1			Actinomycetota	Actinomycetes	Mycobacteriales	Mycobacteriaceae	Nocardia	Nocardia asteroides
GCF_900187265.1	WP_059383701.1			Actinomycetota	Actinomycetes	Mycobacteriales	Mycobacteriaceae	Rhodococcus	Rhodococcus rhodochrous
GCF_000092825.1	WP_041406880.1			Actinomycetota	Actinomycetes	Mycobacteriales	Mycobacteriaceae	Segniliparus	Segniliparus rotundus DSM 44985
GCF_000092225.1	WP_013125902.1			Actinomycetota	Actinomycetes	Mycobacteriales	Mycobacteriaceae	Tsukamurella	Tsukamurella paurometabola DSM 20162
GCF_000024365.1	WP_015747368.1			Actinomycetota	Actinomycetes	Mycobacteriales	Nakamurellaceae	Nakamurella	Nakamurella multipartita DSM 44233
GCF_000023245.1	WP_015804844.1			Actinomycetota	Actinomycetes	Mycobacteriales	Pseudonocardiaceae	Actinosynnema	Actinosynnema mirum DSM 43827
GCF_000023865.1	WP_041322951.1			Actinomycetota	Actinomycetes	Mycobacteriales	Pseudonocardiaceae	Saccharomonospora	Saccharomonospora viridis DSM 43017
GCF_000024345.1	WP_012922633.1			Actinomycetota	Actinomycetes	Propionibacteriales	Kribbellaceae	Kribbella	Kribbella flavida DSM 17836
GCF_900637725.1	WP_234028392.1			Actinomycetota	Actinomycetes	Propionibacteriales	Propionibacteriaceae	Arachnia	Arachnia propionica
GCF_003030305.1	WP_002516782.1			Actinomycetota	Actinomycetes	Propionibacteriales	Propionibacteriaceae	Cutibacterium	Cutibacterium acnes
GCF_000270245.1	WP_231851480.1			Actinomycetota	Actinomycetes	Propionibacteriales	Propionibacteriaceae	Microlunatus	Microlunatus phosphovorus NM-1
GCF_000940845.1	WP_218915922.1			Actinomycetota	Actinomycetes	Propionibacteriales	Propionibacteriaceae	Propionibacterium	Propionibacterium freudenreichii subsp. freudenreichii
GCF_000024025.1	WP_012785421.1	WP_012786771.1		Actinomycetota	Actinomycetes	Streptomycetales	Catenulisporaceae	Catenulispora	Catenulispora acidiphila DSM 44928
GCF_000269985.1	WP_014138080.1			Actinomycetota	Actinomycetes	Streptomycetales	Streptomycetaceae	Kitasatospora	Kitasatospora setae KM-6054
GCF_000092985.1	WP_013151376.1			Actinomycetota	Actinomycetes	Streptosporangiales	Streptosporangiaceae	Nocardiopsis	Nocardiopsis dassonvillei subsp. dassonvillei DSM 43111
GCF_000024865.1	WP_012888387.1			Actinomycetota	Actinomycetes	Streptosporangiales	Streptosporangiaceae	Streptosporangium	Streptosporangium roseum DSM 43021
GCF_000092645.1	WP_013131143.1			Actinomycetota	Actinomycetes	Streptosporangiales	Streptosporangiaceae	Thermobispora	Thermobispora bispora DSM 43833
GCF_000024385.1	WP_012854248.1			Actinomycetota	Actinomycetes	Streptosporangiales	Streptosporangiaceae	Thermomonospora	Thermomonospora curvata DSM 43183
GCF_000024225.1	WP_012808620.1			Actinomycetota	Coriobacteriia	Coriobacteriales	Atopobiaceae	Lancefieldella	Atopobium parvulum DSM 20469
GCF_000143845.1	WP_013251616.1			Actinomycetota	Coriobacteriia	Coriobacteriales	Atopobiaceae	Olsenella	Olsenella uli DSM 7084
GCF_003966955.1				Actinomycetota	Coriobacteriia	Coriobacteriales	Atopobiaceae	Parolsenella	Parolsenella catena
GCF_010509075.1	WP_239057655.1			Actinomycetota	Coriobacteriia	Coriobacteriales	Coriobacteriaceae	Collinsella	Collinsella aerofaciens ATCC 25986
GCF_000195315.1	WP_013708992.1			Actinomycetota	Coriobacteriia	Coriobacteriales	Coriobacteriaceae	Coriobacterium	Coriobacterium glomerans PW2
GCF_000478885.1	WP_022740184.1			Actinomycetota	Coriobacteriia	Coriobacteriales	Eggerthellaceae	Adlercreutzia	Adlercreutzia equolifaciens DSM 19450
GCF_000814825.1	WP_082019701.1			Actinomycetota	Coriobacteriia	Coriobacteriales	Eggerthellaceae	Berryella	Berryella intestinalis
GCF_000023845.1	WP_012803314.1			Actinomycetota	Coriobacteriia	Coriobacteriales	Eggerthellaceae	Cryptobacterium	Cryptobacterium curtum DSM 15641
GCF_001643775.1	WP_066663083.1			Actinomycetota	Coriobacteriia	Coriobacteriales	Eggerthellaceae	Denitrobacterium	Denitrobacterium detoxificans
GCF_000024265.1	WP_009608903.1			Actinomycetota	Coriobacteriia	Coriobacteriales	Eggerthellaceae	Eggerthella	Eggerthella lenta DSM 2243
GCF_900169485.1	WP_079536273.1			Actinomycetota	Coriobacteriia	Coriobacteriales	Eggerthellaceae	Phoenicibacter	Phoenicibacter congonensis
GCF_004322855.1	WP_131154125.1			Actinomycetota	Nitriliruptoria	Euzebyales	Egibacteraceae	Egibacter	Egibacter rhizosphaerae
GCF_004300825.1	WP_130650830.1			Actinomycetota	Nitriliruptoria	Nitriliruptorales	Nitriliruptoraceae	Egicoccus	Egicoccus halophilus
GCF_018141525.1				Actinomycetota	Thermoleophilia	Miltoncostaeales	Miltoncostaeaceae	Miltoncostaea	Miltoncostaea marina
GCF_000010785.1	WP_232500479.1			Aquificota	Aquificae	Aquificales	Aquificaceae	Hydrogenobacter	Hydrogenobacter thermophilus TK-6
GCF_000512735.1	WP_245565862.1			Aquificota	Aquificae	Aquificales	Aquificaceae	Thermocrinis	Thermocrinis ruber
GCF_000021565.1	WP_202944144.1			Aquificota	Aquificae	Hydrogenothermales	Hydrogenothermaceae	Persephonella	Persephonella marina EX-H1
GCF_000191045.1	WP_244829582.1			Aquificota	Desulfurobacteriia	Desulfurobacteriales	Desulfurobacteriaceae	Desulfurobacterium	Desulfurobacterium thermolithotrophum DSM 11699
GCF_000724625.1	WP_038476542.1			Armatimonadota	Fimbriimonadia	Fimbriimonadales	Fimbriimonadaceae	Fimbriimonas	Fimbriimonas ginsengisoli Gsoil 348
GCF_015775515.1	WP_246465349.1			Atribacterota	Atribacteria	Atribacterales	Atribacteraceae	Atribacter	Atribacter laminatus
GCF_000024285.1	WP_012811989.1			Bacillota	Bacilli	Alicyclobacillales	Alicyclobacillaceae	Alicyclobacillus	Alicyclobacillus acidocaldarius subsp. acidocaldarius DSM 446
GCF_001295365.1	WP_003253705.1			Bacillota	Bacilli	Bacillales	Anoxybacillaceae	Parageobacillus	Parageobacillus thermoglucosidasius
GCF_000009045.1	NP_391589.2			Bacillota	Bacilli	Bacillales	Bacillaceae	Bacillus	Bacillus subtilis subsp. subtilis str. 168
GCF_000832985.1	WP_013059823.1			Bacillota	Bacilli	Bacillales	Bacillaceae_H	Priestia	Priestia megaterium NBRC 15308 = ATCC 14581
GCA_001586195.1	AMO84274.1			Bacillota	Bacilli	Bacillales_A	Planococcaceae	Solibacillus	Solibacillus silvestris
GCF_002243645.1	WP_063234168.1			Bacillota	Bacilli	Bacillales_B	DSM-1321	Peribacillus	Peribacillus simplex NBRC 15720 = DSM 1321
GCF_000307165.1	WP_015010781.1			Bacillota	Bacilli	Bacillales_D	Amphibacillaceae	Amphibacillus	Amphibacillus xylanus NBRC 15112
GCF_000011245.1	WP_011067397.1			Bacillota	Bacilli	Bacillales_D	Amphibacillaceae	Oceanobacillus	Oceanobacillus iheyensis HTE831
GCF_007301515.1	WP_143896461.1			Bacillota	Bacilli	Bacillales_D	Amphibacillaceae	Radiobacillus	Radiobacillus deserti
GCF_018075365.1	WP_050351168.1			Bacillota	Bacilli	Bacillales_D	Amphibacillaceae	Virgibacillus	Virgibacillus pantothenticus
GCF_000284515.1	WP_014644849.1			Bacillota	Bacilli	Bacillales_D	Halobacillaceae	Halobacillus	Halobacillus halophilus DSM 2266
GCF_003336365.1	WP_114373149.1			Bacillota	Bacilli	Bacillales_H	Marinococcaceae	Salicibibacter	Salicibibacter kimchii
GCF_900637055.1	WP_017252384.1			Bacillota	Bacilli	Brevibacillales	Brevibacillaceae	Brevibacillus	Brevibacillus brevis
GCF_000092905.1	WP_013077149.1			Bacillota	Bacilli	Kyrpidiales	Kyrpidiaceae	Kyrpidia	Kyrpidia tusciae DSM 2912
GCF_001543285.1	WP_003142273.1			Bacillota	Bacilli	Lactobacillales	Aerococcaceae	Aerococcus	Aerococcus viridans
GCF_002005405.1	WP_062471588.1			Bacillota	Bacilli	Lactobacillales	Aerococcaceae	Jeotgalibaca	Jeotgalibaca dankookensis
GCF_003546865.1	WP_118989555.1			Bacillota	Bacilli	Lactobacillales	Aerococcaceae	Suicoccus	Suicoccus acidiformans
GCF_004359375.1				Bacillota	Bacilli	Lactobacillales	Lactobacillaceae	Acetilactobacillus	Acetilactobacillus jinshanensis
GCF_001936335.1				Bacillota	Bacilli	Lactobacillales	Lactobacillaceae	Amylolactobacillus	Amylolactobacillus amylophilus DSM 20533 = JCM 1125
GCF_002849895.1				Bacillota	Bacilli	Lactobacillales	Lactobacillaceae	Companilactobacillus	Lactobacillus alimentarius DSM 20249
GCF_000829055.1				Bacillota	Bacilli	Lactobacillales	Lactobacillaceae	Lacticaseibacillus	Lactobacillus casei DSM 20011 = JCM 1134 = ATCC 393
GCF_014131735.1	WP_003642051.1			Bacillota	Bacilli	Lactobacillales	Lactobacillaceae	Lactiplantibacillus	Lactiplantibacillus plantarum
GCF_002370355.1				Bacillota	Bacilli	Lactobacillales	Lactobacillaceae	Latilactobacillus	Lactobacillus sakei subsp. sakei DSM 20017 = JCM 1157
GCF_018314255.1				Bacillota	Bacilli	Lactobacillales	Lactobacillaceae	Lentilactobacillus	Lentilactobacillus buchneri
GCF_000014445.1				Bacillota	Bacilli	Lactobacillales	Lactobacillaceae	Leuconostoc	Leuconostoc mesenteroides subsp. mesenteroides ATCC 8293
GCF_002706425.1	WP_010009306.1			Bacillota	Bacilli	Lactobacillales	Lactobacillaceae	Loigolactobacillus	Lactobacillus coryniformis subsp. coryniformis KCTC 3167 = DSM 20001
GCF_900187225.1	WP_003727875.1			Bacillota	Bacilli	Lactobacillales	Listeriaceae	Listeria	Listeria monocytogenes
GCF_002055535.1				Bacillota	Bacilli	Lactobacillales	Streptococcaceae	Streptococcus	Streptococcus pyogenes
GCF_013046825.1				Bacillota	Bacilli	MOL361	Turicibacteraceae	Turicibacter	Turicibacter sanguinis
GCF_015710975.1	WP_019685779.1			Bacillota	Bacilli	Paenibacillales	Paenibacillaceae	Paenibacillus	Paenibacillus polymyxa
GCF_001027105.1	WP_001115098.1			Bacillota	Bacilli	Staphylococcales	Staphylococcaceae	Staphylococcus	Staphylococcus aureus
GCF_013282215.1	WP_009710481.1			Bacillota	Bacilli	Thermoactinomycetales	DSM-45169	Kroppenstedtia	Kroppenstedtia eburnea
GCF_018326425.1	WP_212775236.1			Bacillota	Bacilli	Thermoactinomycetales	JIR-001	Polycladomyces	Polycladomyces abyssicola
GCF_002005165.1				Bacillota	Bacilli	Thermoactinomycetales	Novibacillaceae	Novibacillus	Novibacillus thermophilus
GCF_003856495.1	WP_124728512.1			Bacillota	Bacilli	Thermoactinomycetales	Thermoactinomycetaceae	Staphylospora	Staphylospora marina
GCF_002896855.1	WP_103082344.1			Bacillota_A	Clostridia	Acetivibrionales	DSM-5807	Pseudoclostridium	Pseudoclostridium thermosuccinogenes
GCF_003628755.1	WP_082771206.1			Bacillota_A	Clostridia	Christensenellales	Christensenellaceae	Christensenella	Christensenella minuta
GCF_000020285.1	WP_012451527.1			Bacillota_A	Clostridia	Clostridiales	Clostridiaceae	Clostridium	Clostridium botulinum E3 str. Alaska E43
GCF_901482605.1	WP_138210821.1			Bacillota_A	Clostridia	Clostridiales	Clostridiaceae	Hathewaya	Hathewaya histolytica
GCF_000331995.1	WP_015360013.1			Bacillota_A	Clostridia	DSM-8532	DSM-8532	Thermoclostridium	Thermoclostridium stercorarium subsp. stercorarium DSM 8532
GCF_000247605.1	WP_014355693.1			Bacillota_A	Clostridia	Eubacteriales	Eubacteriaceae	Acetobacterium	Acetobacterium woodii DSM 1030
GCF_000807675.2	WP_038352810.1			Bacillota_A	Clostridia	Eubacteriales	Eubacteriaceae	Eubacterium	Eubacterium limosum
GCF_014218335.1	WP_184095291.1			Bacillota_A	Clostridia	Lachnospirales	Lachnospiraceae	Anaerocolumna	Anaerocolumna cellulosilytica
GCF_014467075.1	WP_039946127.1			Bacillota_A	Clostridia	Lachnospirales	Lachnospiraceae	Anaerostipes	Anaerostipes caccae L1-92
GCF_003589745.1	WP_111524113.1			Bacillota_A	Clostridia	Lachnospirales	Lachnospiraceae	Lachnoanaerobaculum	Lachnoanaerobaculum umeaense
GCF_000018685.1	WP_012198440.1			Bacillota_A	Clostridia	Lachnospirales	Lachnospiraceae	Lachnoclostridium	Lachnoclostridium phytofermentans ISDg
GCF_900312975.1	WP_197710842.1			Bacillota_A	Clostridia	Lachnospirales	Lachnospiraceae	Massilistercora	Massilistercora timonensis
GCF_900538275.1	WP_125138406.1			Bacillota_A	Clostridia	Lachnospirales	Vallitaleaceae	Petrocella	Petrocella atlantisensis
GCF_018141425.1	WP_212692630.1			Bacillota_A	Clostridia	Lachnospirales	Vallitaleaceae	Vallitalea	Vallitalea guaymasensis
GCF_000213255.1	WP_013779907.1			Bacillota_A	Clostridia	Mahellales	Mahellaceae	Mahella	Mahella australiensis 50-1 BON
GCF_014467055.1				Bacillota_A	Clostridia	Oscillospirales	Acutalibacteraceae	Caproicibacterium	Caproicibacterium amylolyticum
GCF_015140235.1				Bacillota_A	Clostridia	Oscillospirales	Acutalibacteraceae	Solibaculum	Solibaculum mannosilyticum
GCF_000178115.2				Bacillota_A	Clostridia	Oscillospirales	Ethanoligenenaceae	Ethanoligenens	Ethanoligenens harbinense YUAN-3
GCF_005121165.3				Bacillota_A	Clostridia	Oscillospirales	Oscillospiraceae	Dysosmobacter	Dysosmobacter welbionis
GCF_004154955.1				Bacillota_A	Clostridia	Oscillospirales	Oscillospiraceae	Intestinimonas	Intestinimonas butyriciproducens
GCF_010669305.1	WP_163065107.1			Bacillota_A	Clostridia	Peptostreptococcales	Anaerovoracaceae	Aminipila	Aminipila butyrica
GCF_001077535.1	WP_003437851.1			Bacillota_A	Clostridia	Peptostreptococcales	Peptostreptococcaceae	Clostridioides	Clostridioides difficile ATCC 9689 = DSM 1296
GCF_002998295.1	WP_106012287.1			Bacillota_A	Clostridia	Saccharofermentanales	Fastidiosipilaceae	Fastidiosipila	Fastidiosipila sanguinis
GCF_000299355.1	WP_014966398.1			Bacillota_A	Clostridia	Tissierellales	Gottschalkiaceae	Gottschalkia	Gottschalkia acidurici 9a
GCF_000024105.1	WP_015777681.1			Bacillota_A	Clostridia	Tissierellales	Peptoniphilaceae	Anaerococcus	Anaerococcus prevotii DSM 20548
GCF_900120375.1	WP_072515148.1			Bacillota_A	Clostridia	Tissierellales	Peptoniphilaceae	Ndongobacter	Ndongobacter massiliensis
GCF_900637905.1	WP_004832663.1			Bacillota_A	Clostridia	Tissierellales	Peptoniphilaceae	Parvimonas	Parvimonas micra
GCF_016767175.1	WP_132028140.1			Bacillota_A	Clostridia	Tissierellales	Tepidimicrobiaceae	Keratinibaculum	Keratinibaculum paraultunense
GCF_004101785.1	WP_128425275.1			Bacillota_A	Clostridia	Tissierellales	Tissierellaceae	Gudongella	Gudongella oleilytica
GCF_000016545.1	WP_011917041.1			Bacillota_A	Thermoanaerobacteria	Caldicellulosiruptorales	Caldicellulosiruptoraceae	Caldicellulosiruptor	Caldicellulosiruptor saccharolyticus DSM 8903
GCF_017301615.1	WP_206708657.1			Bacillota_A	Thermosediminibacteria	Koleobacterales	Koleobacteraceae	Koleobacter	Koleobacter methoxysyntrophicus
GCF_000144645.1	WP_245523156.1			Bacillota_A	Thermosediminibacteria	Thermosediminibacterales	Thermosediminibacteraceae	Thermosediminibacter	Thermosediminibacter oceani DSM 16646
GCF_002224645.1	WP_089609275.1			Bacillota_B	Dehalobacteriia	Dehalobacteriales	Dehalobacteriaceae	Dehalobacterium	Dehalobacterium formicoaceticum
GCF_000243155.2				Bacillota_B	Desulfitobacteriia	Desulfitobacteriales	Desulfitobacteriaceae	Desulfitobacterium	Desulfitobacterium dehalogenans ATCC 51507
GCF_000235605.1				Bacillota_B	Desulfitobacteriia	Desulfitobacteriales	Desulfitobacteriaceae	Desulfosporosinus	Desulfosporosinus orientis DSM 765
GCF_000512895.1				Bacillota_B	Desulfitobacteriia	Desulfitobacteriales	Syntrophobotulaceae	Dehalobacter	Dehalobacter restrictus DSM 9455
GCF_000190635.1				Bacillota_B	Desulfitobacteriia	Desulfitobacteriales	Syntrophobotulaceae	Syntrophobotulus	Syntrophobotulus glycolicus DSM 8271
GCF_000024605.1	WP_245527917.1			Bacillota_B	Desulfotomaculia	Ammonifexales	Ammonificaceae	Ammonifex	Ammonifex degensii KC4
GCF_000024205.1	WP_083773329.1			Bacillota_B	Desulfotomaculia	Desulfotomaculales	Desulfofarciminaceae	Desulfofarcimen	Desulfofarcimen acetoxidans DSM 771
GCA_000214705.1	AEG16938.1			Bacillota_B	Desulfotomaculia	Desulfotomaculales	Desulfovirgulaceae	Desulfofundulus	Desulfofundulus kuznetsovii DSM 6115
GCA_000010565.1	BAF61016.1			Bacillota_B	Desulfotomaculia	Desulfotomaculales	Pelotomaculaceae	Pelotomaculum	Pelotomaculum thermopropionicum SI
GCF_000305935.1	WP_015051805.1			Bacillota_B	DSM-12270	Thermacetogeniales	Thermacetogeniaceae	Thermacetogenium	Thermacetogenium phaeum DSM 12270
GCA_003054495.1	AVX29945.1			Bacillota_B	GCA-003054495	Carboxydocellales	Carboxydocellaceae	Carboxydocella	Carboxydocella thermautotrophica
GCF_001267405.1	WP_235551422.1			Bacillota_B	Moorellia	Moorellales	Moorellaceae	Moorella	Moorella thermoacetica
GCF_000746025.2				Bacillota_B	Peptococcia	DRI-13	DRI-13	Thermanaerosceptrum	Thermoanaerosceptrum fracticalcis
GCF_000014725.1	WP_011641781.1			Bacillota_B	Syntrophomonadia	Syntrophomonadales	Syntrophomonadaceae	Syntrophomonas	Syntrophomonas wolfei subsp. wolfei str. Goettingen G311
GCF_000092405.1	WP_013176448.1			Bacillota_B	Syntrophomonadia	Syntrophomonadales	Syntrophothermaceae	Syntrophothermus	Syntrophothermus lipocalidus DSM 12680
GCF_000012865.1	WP_011343078.1			Bacillota_B	Z-2901	Carboxydothermales	Carboxydothermaceae	Carboxydothermus	Carboxydothermus hydrogenoformans Z-2901
GCF_000025305.1				Bacillota_C	Negativicutes	Acidaminococcales	Acidaminococcaceae	Acidaminococcus	Acidaminococcus fermentans DSM 20731
GCF_900187035.1				Bacillota_C	Negativicutes	Selenomonadales	Selenomonadaceae	Megamonas	Megamonas hypermegale
GCF_000208405.1				Bacillota_C	Negativicutes	Selenomonadales	Selenomonadaceae	Selenomonas	Selenomonas sputigena ATCC 35185
GCF_003966895.1				Bacillota_C	Negativicutes	Sporomusales	Sporomusaceae	Methylomusa	Methylomusa anaerophila
GCF_003010495.1				Bacillota_C	Negativicutes	Veillonellales	Megasphaeraceae	Megasphaera	Megasphaera elsdenii DSM 20460
GCF_000024945.1				Bacillota_C	Negativicutes	Veillonellales	Veillonellaceae	Veillonella	Veillonella parvula DSM 2008
GCF_000020005.1	WP_012449254.1			Bacillota_D	Natranaerobiia	Natranaerobiales	Natranaerobiaceae	Natranaerobius	Natranaerobius thermophilus JW/NM-WN-LF
GCF_014467015.1				Bacillota_D	Proteinivoracia	Proteinivoracales	Proteinivoraceae	Alkalicella	Alkalicella caledoniensis
GCF_000009905.1				Bacillota_E	Symbiobacteriia	Symbiobacteriales	Symbiobacteriaceae	Symbiobacterium	Symbiobacterium thermophilum IAM 14863
GCF_000184705.1	WP_042500764.1			Bacillota_E	Thermaerobacteria	Thermaerobacterales	Thermaerobacteraceae	Thermaerobacter	Thermaerobacter marianensis DSM 12885
GCF_003991135.1	WP_236777936.1			Bacillota_F	Halanaerobiia	DY22613	DY22613	Anoxybacter	Anoxybacter fermentans
GCF_000165465.1	WP_245528303.1			Bacillota_F	Halanaerobiia	Halanaerobiales	Halanaerobiaceae	Halanaerobium	Halanaerobium praevalens DSM 2228
GCF_000020485.1	WP_015923520.1			Bacillota_F	Halanaerobiia	Halanaerobiales	Halothermotrichaceae	Halothermothrix	Halothermothrix orenii H 168
GCF_000144695.1	WP_013279165.1			Bacillota_F	Halanaerobiia	Halobacteroidales	Acetohalobiaceae	Acetohalobium	Acetohalobium arabaticum DSM 5501
GCF_000328625.1	WP_015328069.1			Bacillota_F	Halanaerobiia	Halobacteroidales	Halobacteroidaceae	Halobacteroides	Halobacteroides halobius DSM 5150
GCF_001544015.1	WP_068140099.1			Bacillota_G	Limnochordia	Limnochordales	Limnochordaceae	Limnochorda	Limnochorda pilosa
GCF_000018785.1				Bacillota_I	Bacilli_A	Acholeplasmatales	Acholeplasmataceae	Acholeplasma	Acholeplasma laidlawii PG-8A
GCF_003925875.1				Bacillota_I	Bacilli_A	Erysipelotrichales	Coprobacillaceae	Intestinibaculum	Intestinibaculum porci
GCF_014131695.1	WP_003535540.1			Bacillota_I	Bacilli_A	Erysipelotrichales	Coprobacillaceae	Thomasclavelia	Erysipelatoclostridium ramosum DSM 1402
GCF_010537335.1				Bacillota_I	Bacilli_A	Erysipelotrichales	Erysipelotrichaceae	Amedibacterium	Amedibacterium intestinale
GCF_900637845.1				Bacillota_I	Bacilli_A	Erysipelotrichales	Erysipelotrichaceae	Erysipelothrix	Erysipelothrix rhusiopathiae
GCF_001564455.1				Bacillota_I	Bacilli_A	Erysipelotrichales	Erysipelotrichaceae	Faecalibaculum	Faecalibaculum rodentium
GCF_000008305.1				Bacillota_I	Bacilli_A	Mycoplasmatales	Mycoplasmataceae	Mesoplasma	Mesoplasma florum L1
GCA_000011445.1				Bacillota_I	Bacilli_A	Mycoplasmatales	Mycoplasmataceae	Mycoplasma	Mycoplasma mycoides subsp. mycoides SC str. PG1
GCF_000011065.1	WP_011107884.1			Bacteroidota	Bacteroidia	Bacteroidales	Bacteroidaceae	Bacteroides	Bacteroides thetaiotaomicron VPI-5482
GCF_000512915.1	WP_025277529.1			Bacteroidota	Bacteroidia	Bacteroidales	Barnesiellaceae	Barnesiella	Barnesiella viscericola DSM 18177
GCF_000190535.1	WP_013610531.1			Bacteroidota	Bacteroidia	Bacteroidales	Marinifilaceae	Odoribacter	Odoribacter splanchnicus DSM 20712
GCF_002201795.1	WP_232468442.1			Bacteroidota	Bacteroidia	Bacteroidales	Marinilabiliaceae	Natronoflexus	Alkalitalea saponilacus
GCF_000183135.1	WP_013443913.1			Bacteroidota	Bacteroidia	Bacteroidales	Paludibacteraceae	Paludibacter	Paludibacter propionicigenes WB4
GCF_000212375.1	WP_013760319.1			Bacteroidota	Bacteroidia	Bacteroidales	Porphyromonadaceae	Porphyromonas	Porphyromonas asaccharolytica DSM 20707
GCF_000626635.1	WP_038565576.1			Bacteroidota	Bacteroidia	Bacteroidales	Prolixibacteraceae	Draconibacterium	Draconibacterium orientale
GCF_001443605.1	WP_057954047.1			Bacteroidota	Bacteroidia	Bacteroidales	Salinivirgaceae	Salinivirga	Salinivirga cyanobacteriivorans
GCF_000012845.1	WP_011966434.1			Bacteroidota	Bacteroidia	Bacteroidales	Tannerellaceae	Parabacteroides	Parabacteroides distasonis ATCC 8503
GCF_013265555.1	WP_173072576.1			Bacteroidota	Bacteroidia	Bacteroidales	Tenuifilaceae	Tenuifilum	Tenuifilum thalassicum
GCF_000024005.1	WP_245552120.1			Bacteroidota	Bacteroidia	Chitinophagales	Chitinophagaceae	Chitinophaga	Chitinophaga pinensis DSM 2588
GCF_002355595.1	WP_231940467.1			Bacteroidota	Bacteroidia	Chitinophagales	Chitinophagaceae	Filimonas	Filimonas lacunae
GCF_000246855.1	WP_242675421.1			Bacteroidota	Bacteroidia	Chitinophagales	Chitinophagaceae	Niastella	Niastella koreensis GR20-10
GCF_007971225.1	WP_147189956.1			Bacteroidota	Bacteroidia	Chitinophagales	Chitinophagaceae	Panacibacter	Panacibacter ginsenosidivorans
GCF_003555545.1	WP_245999775.1			Bacteroidota	Bacteroidia	Chitinophagales	Chitinophagaceae	Paraflavitalea	Paraflavitalea soli
GCF_009740285.1	WP_246186081.1			Bacteroidota	Bacteroidia	Chitinophagales	Chitinophagaceae	Phnomibacter	Phnomibacter ginsenosidimutans
GCF_007970185.1	WP_130542243.1			Bacteroidota	Bacteroidia	Chitinophagales	Chitinophagaceae	Pseudobacter	Pseudobacter ginsenosidimutans
GCF_000212735.1	WP_245550116.1			Bacteroidota	Bacteroidia	Chitinophagales	Saprospiraceae	Haliscomenobacter	Haliscomenobacter hydrossis DSM 1100
GCF_000265505.1	WP_014798679.1			Bacteroidota	Bacteroidia	Cytophagales	Bernardetiaceae	Bernardetia	Bernardetia litoralis DSM 6794
GCF_000265405.1	WP_014771245.1			Bacteroidota	Bacteroidia	Cytophagales	Cyclobacteriaceae	Belliella	Belliella baltica DSM 15883
GCF_000222485.1	WP_014019233.1			Bacteroidota	Bacteroidia	Cytophagales	Cyclobacteriaceae	Cyclobacterium	Cyclobacterium marinum DSM 745
GCF_000183425.1	WP_013454911.1			Bacteroidota	Bacteroidia	Cytophagales	Cyclobacteriaceae	Marivirga	Marivirga tractuosa DSM 4126
GCF_000014145.1	WP_011586943.1			Bacteroidota	Bacteroidia	Cytophagales	Cytophagaceae	Cytophaga	Cytophaga hutchinsonii ATCC 33406
GCF_003585765.1	WP_025609297.1			Bacteroidota	Bacteroidia	Cytophagales	Hymenobacteraceae	Pontibacter	Pontibacter actiniarum
GCF_001310085.1	WP_062542547.1			Bacteroidota	Bacteroidia	Cytophagales	Hymenobacteraceae	Rufibacter	Rufibacter tibetensis
GCF_003258705.1	WP_111371190.1			Bacteroidota	Bacteroidia	Cytophagales	Spirosomataceae	Arcticibacterium	Arcticibacterium luteifluviistationis
GCF_000023125.1	WP_015814641.1			Bacteroidota	Bacteroidia	Cytophagales	Spirosomataceae	Dyadobacter	Dyadobacter fermentans DSM 18053
GCA_000263195.1	AFK04797.1			Bacteroidota	Bacteroidia	Cytophagales	Spirosomataceae	Emticicia	Emticicia oligotrophica DSM 17448
GCF_000166395.1	WP_013410082.1			Bacteroidota	Bacteroidia	Cytophagales	Spirosomataceae	Leadbetterella	Leadbetterella byssophila DSM 17132
GCF_000218895.1	WP_013929372.1			Bacteroidota	Bacteroidia	Cytophagales	Spirosomataceae	Runella	Runella slithyformis DSM 19594
GCA_000024525.1	ADB37345.1			Bacteroidota	Bacteroidia	Cytophagales	Spirosomataceae	Spirosoma	Spirosoma linguale DSM 74
GCF_000194605.1	WP_013688368.1			Bacteroidota	Bacteroidia	Flavobacteriales	Crocinitomicaceae	Fluviicola	Fluviicola taffensis DSM 16823
GCF_000023285.1	WP_015782825.1			Bacteroidota	Bacteroidia	Flavobacteriales	Flavobacteriaceae	Capnocytophaga	Capnocytophaga ochracea DSM 7271
GCF_000190595.1	WP_013621874.1			Bacteroidota	Bacteroidia	Flavobacteriales	Flavobacteriaceae	Cellulophaga	Cellulophaga lytica DSM 7489
GCF_006974145.1	WP_142783504.1			Bacteroidota	Bacteroidia	Flavobacteriales	Flavobacteriaceae	Changchengzhania	Changchengzhania lutea
GCF_013402795.1	WP_179242477.1			Bacteroidota	Bacteroidia	Flavobacteriales	Flavobacteriaceae	Costertonia	Costertonia aggregata
GCF_000196315.1	WP_013185978.1			Bacteroidota	Bacteroidia	Flavobacteriales	Flavobacteriaceae	Croceibacter	Croceibacter atlanticus HTCC2559
GCF_001653755.1	WP_035328434.1			Bacteroidota	Bacteroidia	Flavobacteriales	Flavobacteriaceae	Dokdonia	Dokdonia donghaensis DSW-1
GCF_000224085.1	WP_014031819.1			Bacteroidota	Bacteroidia	Flavobacteriales	Flavobacteriaceae	Flagellimonas	Muricauda ruestringensis DSM 13258
GCF_006159205.1	WP_139065441.1			Bacteroidota	Bacteroidia	Flavobacteriales	Flavobacteriaceae	Gillisia	Antarcticibacterium flavum
GCF_000153485.2	WP_015023054.1			Bacteroidota	Bacteroidia	Flavobacteriales	Flavobacteriaceae	Psychroflexus	Psychroflexus torquis ATCC 700755
GCF_002966125.1	WP_105216573.1			Bacteroidota	Bacteroidia	Flavobacteriales	Flavobacteriaceae	Pukyongia	Pukyongia salina
GCF_000024125.1	WP_015754082.1			Bacteroidota	Bacteroidia	Flavobacteriales	Flavobacteriaceae	Robiginitalea	Robiginitalea biformata HTCC2501
GCF_000941055.1	WP_044638243.1			Bacteroidota	Bacteroidia	Flavobacteriales	Flavobacteriaceae	Siansivirga	Siansivirga zeaxanthinifaciens CC-SAMT-1
GCF_900119795.1	WP_100210771.1			Bacteroidota	Bacteroidia	Flavobacteriales	Flavobacteriaceae	Tenacibaculum	Tenacibaculum maritimum NCIMB 2154
GCF_001761325.1	WP_070236554.1			Bacteroidota	Bacteroidia	Flavobacteriales	Flavobacteriaceae	Urechidicola	Urechidicola croceus
GCF_000973105.1	WP_013994115.1			Bacteroidota	Bacteroidia	Flavobacteriales	Flavobacteriaceae	Zobellia	Zobellia galactanivorans
GCF_000023465.1	WP_013070468.1			Bacteroidota	Bacteroidia	Flavobacteriales	Flavobacteriaceae	Zunongwangia	Zunongwangia profunda SM-A87
GCF_002369955.1	WP_096685813.1			Bacteroidota	Bacteroidia	Flavobacteriales	Ichthyobacteriaceae	Ichthyobacterium	Ichthyobacterium seriolicida
GCF_014524565.1	WP_210758312.1			Bacteroidota	Bacteroidia	Flavobacteriales	Schleiferiaceae	Croceimicrobium	Croceimicrobium hydrocarbonivorans
GCF_000236705.1	WP_014200558.1			Bacteroidota	Bacteroidia	Flavobacteriales	Schleiferiaceae	Owenweeksia	Owenweeksia hongkongensis DSM 17368
GCF_900636535.1	WP_002982733.1			Bacteroidota	Bacteroidia	Flavobacteriales	Weeksellaceae	Chryseobacterium	Chryseobacterium gleum
GCF_003860565.1	WP_069800053.1			Bacteroidota	Bacteroidia	Flavobacteriales	Weeksellaceae	Cloacibacterium	Cloacibacterium normanense
GCF_000265465.1	WP_014789917.1			Bacteroidota	Bacteroidia	Flavobacteriales	Weeksellaceae	Ornithobacterium	Ornithobacterium rhinotracheale DSM 15997
GCF_000252855.1	WP_004916680.1			Bacteroidota	Bacteroidia	Flavobacteriales	Weeksellaceae	Riemerella	Riemerella anatipestifer ATCC 11845 = DSM 15868
GCF_000189415.1	WP_013598311.1			Bacteroidota	Bacteroidia	Flavobacteriales	Weeksellaceae	Weeksella	Weeksella virosa DSM 16922
GCF_008033235.1	WP_132129852.1			Bacteroidota	Bacteroidia	Sphingobacteriales	Sphingobacteriaceae	Anseongella	Anseongella ginsenosidimutans
GCF_000023825.1	WP_015808876.1			Bacteroidota	Bacteroidia	Sphingobacteriales	Sphingobacteriaceae	Pedobacter	Pedobacter heparinus DSM 2366
GCF_000006985.1	WP_226986878.1			Bacteroidota	Chlorobiia	Chlorobiales	Chlorobiaceae	Chlorobaculum	Chlorobaculum tepidum TLS
GCF_000020465.1	WP_223294159.1			Bacteroidota	Chlorobiia	Chlorobiales	Chlorobiaceae	Chlorobium	Chlorobium limicola DSM 245
GCF_000020625.1	WP_244148034.1			Bacteroidota	Chlorobiia	Chlorobiales	Chlorobiaceae	Prosthecochloris	Prosthecochloris aestuarii DSM 271
GCF_000020525.1	WP_245527680.1			Bacteroidota	Chlorobiia	Chlorobiales	Chloroherpetonaceae	Chloroherpeton	Chloroherpeton thalassium ATCC 35110
GCF_000258405.1	WP_041294446.1			Bacteroidota	Ignavibacteria	Ignavibacteriales	Ignavibacteriaceae	Ignavibacterium	Ignavibacterium album JCM 16511
GCF_000279145.1	WP_014854693.1			Bacteroidota	Ignavibacteria	Ignavibacteriales	Melioribacteraceae	Melioribacter	Melioribacter roseus P3M-2
GCF_000024845.1	WP_012844798.1	WP_012844967.1		Bacteroidota	Rhodothermia	Rhodothermales	Rhodothermaceae	Rhodothermus	Rhodothermus marinus DSM 4252
GCF_000013045.1	WP_011405059.1	WP_013062493.1		Bacteroidota	Rhodothermia	Rhodothermales	Salinibacteraceae	Salinibacter	Salinibacter ruber DSM 13855
GCF_002872415.1	WP_102242404.1			Bdellovibrionota	Bacteriovoracia	Bacteriovoracales	Bacteriovoracaceae	Bacteriovorax	Bacteriovorax stolpii
GCF_000210915.2	WP_014243319.1			Bdellovibrionota	Bacteriovoracia	Bacteriovoracales	Bacteriovoracaceae	Halobacteriovorax	Halobacteriovorax marinus SJ
GCF_000196175.1	WP_038452042.1			Bdellovibrionota	Bdellovibrionia	Bdellovibrionales	Bdellovibrionaceae	Bdellovibrio	Bdellovibrio bacteriovorus HD100
GCF_000284335.1	WP_014453390.1			Caldisericota	Caldisericia	Caldisericales	Caldisericaceae	Caldisericum	Caldisericum exile AZM16c01
GCF_001886815.1	WP_006930726.1	WP_044281836.1		Calditrichota	Calditrichia	Calditrichales	Calditrichaceae	Caldithrix	Caldithrix abyssi DSM 13497
GCF_003660105.1	WP_105916757.1			Campylobacterota	Campylobacteria	Campylobacterales	Arcobacteraceae	Aliarcobacter	Arcobacter cryaerophilus ATCC 43158
GCF_000092245.1	WP_013136538.1			Campylobacterota	Campylobacteria	Campylobacterales	Arcobacteraceae	Arcobacter	Arcobacter nitrofigilis DSM 7299
GCF_003346815.1	WP_114838194.1			Campylobacterota	Campylobacteria	Campylobacterales	Arcobacteraceae	Halarcobacter	Halarcobacter bivalviorum
GCF_013283835.1	WP_071627575.1			Campylobacterota	Campylobacteria	Campylobacterales	Arcobacteraceae	Poseidonibacter	Poseidonibacter lekithochrous
GCF_900475935.1	WP_002850294.1			Campylobacterota	Campylobacteria	Campylobacterales	Campylobacteraceae	Campylobacter	Campylobacter fetus subsp. fetus
GCF_900478295.1	WP_108169896.1			Campylobacterota	Campylobacteria	Campylobacterales	Helicobacteraceae	Helicobacter	Helicobacter pylori NCTC 11637 = CCUG 17874 = ATCC 43504
GCF_000196135.1	WP_011138720.1			Campylobacterota	Campylobacteria	Campylobacterales	Helicobacteraceae	Wolinella	Wolinella succinogenes DSM 1740
GCF_015100395.1	WP_234697149.1			Campylobacterota	Campylobacteria	Campylobacterales	Nitratiruptoraceae	Nitrosophilus	Nitrosophilus alvini
GCF_000183725.1	WP_013459409.1			Campylobacterota	Campylobacteria	Campylobacterales	Sulfurimonadaceae	Sulfuricurvum	Sulfuricurvum kujiense DSM 16994
GCF_000147355.1	WP_013326414.1			Campylobacterota	Campylobacteria	Campylobacterales	Sulfurimonadaceae	Sulfurimonas	Sulfurimonas autotrophica DSM 16294
GCF_000024885.1	WP_012856246.1			Campylobacterota	Campylobacteria	Campylobacterales	Sulfurospirillaceae	Sulfurospirillum	Sulfurospirillum deleyianum DSM 6946
GCF_000186245.1	WP_013554582.1			Campylobacterota	Campylobacteria	Campylobacterales	Sulfurovaceae	Nitratifractor	Nitratifractor salsuginis DSM 16511
GCF_000987835.1	WP_046550475.1			Campylobacterota	Campylobacteria	Campylobacterales	Sulfurovaceae	Sulfurovum	Sulfurovum lithotrophicum
GCA_000517565.1	AHF96736.1			Campylobacterota_A	Desulfurellia	Desulfurellales	Desulfurellaceae	Desulfurella	Desulfurella acetivorans A63
GCF_000194135.1	WP_013681179.1			Campylobacterota_A	Desulfurellia	Desulfurellales	Hippeaceae	Hippea	Hippea maritima DSM 10411
GCF_000012125.1	WP_009871853.1			Chlamydiota	Chlamydiia	Chlamydiales	Chlamydiaceae	Chlamydia	Chlamydia trachomatis A/HAR-13
GCF_000237205.1	WP_231919529.1			Chlamydiota	Chlamydiia	Chlamydiales	Simkaniaceae	Simkania	Simkania negevensis Z
GCF_000092785.1	WP_013182698.1			Chlamydiota	Chlamydiia	Chlamydiales	Waddliaceae	Waddlia	Waddlia chondrophila WSU 86-1044
GCF_000199675.1	WP_013559361.1			Chloroflexota	Anaerolineae	Anaerolineales	Anaerolineaceae	Anaerolinea	Anaerolinea thermophila UNI-1
GCF_003966975.1	WP_116225126.1			Chloroflexota	Anaerolineae	Anaerolineales	Anaerolineaceae	Pelolinea	Pelolinea submarina
GCF_000281175.1	WP_014431717.1			Chloroflexota	Anaerolineae	Caldilineales	Caldilineaceae	Caldilinea	Caldilinea aerophila DSM 14535 = NBRC 104270
GCF_000018865.1	WP_012256183.1	WP_242604925.1		Chloroflexota	Chloroflexia	Chloroflexales	Chloroflexaceae	Chloroflexus	Chloroflexus aurantiacus J-10-fl
GCA_000018565.1	ABX06013.1			Chloroflexota	Chloroflexia	Chloroflexales	Herpetosiphonaceae	Herpetosiphon	Herpetosiphon aurantiacus DSM 785
GCF_000017805.1	WP_041332171.1			Chloroflexota	Chloroflexia	Chloroflexales	Roseiflexaceae	Roseiflexus	Roseiflexus castenholzii DSM 13941
GCF_000025005.1	WP_041424899.1			Chloroflexota	Chloroflexia	Thermobaculales	Thermobaculaceae	Thermobaculum	Thermobaculum terrenum ATCC BAA-798
GCF_000024985.1	WP_012871486.1			Chloroflexota	Chloroflexia	Thermomicrobiales	Thermomicrobiaceae	Sphaerobacter	Sphaerobacter thermophilus DSM 20745
GCF_000021685.1	WP_012641745.1			Chloroflexota	Chloroflexia	Thermomicrobiales	Thermomicrobiaceae	Thermomicrobium	Thermomicrobium roseum DSM 5159
GCF_000011905.1				Chloroflexota	Dehalococcoidia	Dehalococcoidales	Dehalococcoidaceae	Dehalococcoides	Dehalococcoides mccartyi 195
GCF_008838325.1	WP_225734740.1			Chloroflexota	Dehalococcoidia	Tepidiformales	Tepidiformaceae	Tepidiforma	Tepidiforma bonchosmolovskayae
GCF_004208415.1	WP_129885916.1	WP_129889976.1	WP_129891560.1	Chloroflexota	Ktedonobacteria	Ktedonobacterales	Ktedonobacteraceae	Ktedonosporobacter	Ktedonosporobacter rubrisoli
GCF_000020945.1	WP_012544022.1			Coprothermobacterota	Coprothermobacteria	Coprothermobacterales	Coprothermobacteraceae	Coprothermobacter	Coprothermobacter proteolyticus DSM 5265
GCA_012516315.1				Cyanobacteriota	Cyanobacteriia	Cyanobacteriales	Microcoleaceae	Limnospira	Limnospira fusiformis SAG 85.79
GCA_003609755.1				Cyanobacteriota	Cyanobacteriia	Cyanobacteriales	Microcoleaceae	Planktothrix	Planktothrix agardhii NIES-204
GCF_000021805.1				Cyanobacteriota	Cyanobacteriia	Cyanobacteriales	Microcystaceae_A	Rippkaea	Rippkaea orientalis PCC 8801
GCF_000011385.1				Cyanobacteriota	Cyanobacteriia	Gloeobacterales	Gloeobacteraceae	Gloeobacter	Gloeobacter violaceus PCC 7421
GCF_000007925.1				Cyanobacteriota	Cyanobacteriia	PCC-6307	Cyanobiaceae	Prochlorococcus	Prochlorococcus marinus subsp. marinus str. CCMP1375
GCF_000183405.1	WP_013450421.1			Deferribacterota	Deferribacteres	Deferribacterales	Calditerrivibrionaceae	Calditerrivibrio	Calditerrivibrio nitroreducens DSM 19672
GCF_000025725.1	WP_013011567.1			Deferribacterota	Deferribacteres	Deferribacterales	Denitrovibrionaceae	Denitrovibrio	Denitrovibrio acetiphilus DSM 12809
GCF_000218625.1	WP_013887059.1			Deferribacterota	Deferribacteres	Deferribacterales	Flexistipitaceae	Flexistipes	Flexistipes sinusarabici DSM 4947
GCF_000008565.1	WP_010887979.1			Deinococcota	Deinococci	Deinococcales	Deinococcaceae	Deinococcus	Deinococcus radiodurans R1
GCF_000195335.1	WP_013704017.1			Deinococcota	Deinococci	Deinococcales	Marinithermaceae	Marinithermus	Marinithermus hydrothermalis DSM 14884
GCF_000183745.1	WP_013457772.1			Deinococcota	Deinococci	Deinococcales	Marinithermaceae	Oceanithermus	Oceanithermus profundus DSM 14977
GCF_000024425.1	WP_024050148.1			Deinococcota	Deinococci	Deinococcales	Thermaceae	Meiothermus	Meiothermus ruber DSM 1279
GCF_000092425.1	WP_041948001.1			Deinococcota	Deinococci	Deinococcales	Trueperaceae	Truepera	Truepera radiovictrix DSM 17093
GCF_000143965.1	WP_043815129.1			Desulfobacterota	Desulfarculia	Desulfarculales	Desulfarculaceae	Desulfarculus	Desulfarculus baarsii DSM 2075
GCF_000195295.1	WP_041284178.1			Desulfobacterota	Desulfobaccia	Desulfobaccales	Desulfobaccaceae	Desulfobacca	Desulfobacca acetoxidans DSM 11109
GCF_000307105.1	WP_014955966.1	WP_014957137.1		Desulfobacterota	Desulfobacteria	Desulfobacterales	Desulfobacteraceae	Desulfobacula	Desulfobacula toluolica Tol2
GCF_001854245.1	WP_020876612.1			Desulfobacterota	Desulfobacteria	Desulfobacterales	Desulfococcaceae	Desulfococcus	Desulfococcus multivorans
GCF_017377355.1	WP_207688426.1			Desulfobacterota	Desulfobacteria	Desulfobacterales	Desulfococcaceae	Desulfonema	Desulfonema limicola
GCF_000186885.1	WP_015725141.1			Desulfobacterota	Desulfobulbia	Desulfobulbales	Desulfobulbaceae	Desulfobulbus	Desulfobulbus propionicus DSM 2032
GCF_000025945.1	WP_011189969.1			Desulfobacterota	Desulfobulbia	Desulfobulbales	Desulfocapsaceae	Desulfotalea	Desulfotalea psychrophila LSv54
GCF_000092205.1	WP_013162843.1			Desulfobacterota	Desulfobulbia	Desulfobulbales	Desulfurivibrionaceae	Desulfurivibrio	Desulfurivibrio alkaliphilus AHT 2
GCF_000266945.1	WP_014811773.1			Desulfobacterota	Desulfomonilia	Desulfomonilales	Desulfomonilaceae	Desulfomonile	Desulfomonile tiedjei DSM 6799
GCF_000024325.1	WP_015751292.1			Desulfobacterota	Desulfovibrionia	Desulfovibrionales	Desulfohalobiaceae	Desulfohalobium	Desulfohalobium retbaense DSM 5692
GCF_000023225.1	WP_015772900.1			Desulfobacterota	Desulfovibrionia	Desulfovibrionales	Desulfomicrobiaceae	Desulfomicrobium	Desulfomicrobium baculatum DSM 4028
GCF_013376475.1	WP_176630821.1			Desulfobacterota	Desulfovibrionia	Desulfovibrionales	Desulfovibrionaceae	Desulfolutivibrio	Desulfolutivibrio sulfoxidireducens
GCF_000023445.1	WP_015852797.1			Desulfobacterota	Desulfovibrionia	Desulfovibrionales	Desulfovibrionaceae	Maridesulfovibrio	Desulfovibrio salexigens DSM 2638
GCF_001563225.1	WP_233490944.1			Desulfobacterota	Desulfovibrionia	Desulfovibrionales	Desulfovibrionaceae	Pseudodesulfovibrio	Pseudodesulfovibrio indicus
GCF_000012885.1	WP_011342474.1			Desulfobacterota	Desulfuromonadia	Desulfuromonadales	Syntrophotaleaceae	Syntrophotalea	Pelobacter carbinolicus DSM 2380
GCF_000012925.1	WP_004512348.1			Desulfobacterota	Desulfuromonadia	Geobacterales	Geobacteraceae	Geobacter	Geobacter metallireducens GS-15
GCF_005377625.1	WP_137425796.1			Desulfobacterota	Syntrophobacteria	Syntrophobacterales	DSM-9756	Desulfoglaeba	Desulfoglaeba alkanexedens ALDC
GCF_011207455.1	WP_166032680.1			Desulfobacterota	Thermodesulfobacteria	Thermodesulfobacteriales	ST65	Thermosulfuriphilus	Thermosulfuriphilus ammonigenes
GCF_000217795.1	WP_041434929.1			Desulfobacterota	Thermodesulfobacteria	Thermodesulfobacteriales	Thermodesulfatatoraceae	Thermodesulfatator	Thermodesulfatator indicus DSM 15286
GCF_000734015.1	WP_038060818.1			Desulfobacterota	Thermodesulfobacteria	Thermodesulfobacteriales	Thermodesulfobacteriaceae	Thermodesulfobacterium	Thermodesulfobacterium commune DSM 2178
GCF_000020965.1	WP_012548062.1			Dictyoglomota	Dictyoglomia	Dictyoglomales	Dictyoglomaceae	Dictyoglomus	Dictyoglomus thermophilum H-6-12
GCF_000020145.1	WP_041691396.1			Elusimicrobiota	Elusimicrobia	Elusimicrobiales	Elusimicrobiaceae	Elusimicrobium	Elusimicrobium minutum Pei191
GCF_001027545.1	WP_052571573.1			Elusimicrobiota	Endomicrobiia	Endomicrobiales	Endomicrobiaceae	Endomicrobium	Endomicrobium proavitum
GCF_000146505.1	WP_014547046.1			Fibrobacterota	Fibrobacteria	Fibrobacterales	Fibrobacteraceae	Fibrobacter	Fibrobacter succinogenes subsp. succinogenes S85
GCA_000007325.1	AAL94672.1			Fusobacteriota	Fusobacteriia	Fusobacteriales	Fusobacteriaceae	Fusobacterium	Fusobacterium nucleatum subsp. nucleatum ATCC 25586
GCF_000165505.1	WP_013387900.1			Fusobacteriota	Fusobacteriia	Fusobacteriales	Fusobacteriaceae	Ilyobacter	Ilyobacter polytropus DSM 2926
GCF_000023905.1	WP_238974480.1			Fusobacteriota	Fusobacteriia	Fusobacteriales	Leptotrichiaceae	Leptotrichia	Leptotrichia buccalis C-1013-b
GCF_007990505.1	WP_081724170.1			Fusobacteriota	Fusobacteriia	Fusobacteriales	Leptotrichiaceae	Pseudoleptotrichia	Pseudoleptotrichia goodfellowii
GCF_000024405.1	WP_012863213.1			Fusobacteriota	Fusobacteriia	Fusobacteriales	Leptotrichiaceae	Sebaldella	Sebaldella termitidis ATCC 33386
GCF_000024565.1	WP_012858304.1			Fusobacteriota	Fusobacteriia	Fusobacteriales	Leptotrichiaceae	Streptobacillus	Streptobacillus moniliformis DSM 12112
GCF_000010305.1	WP_012682156.1	WP_052574192.1		Gemmatimonadota	Gemmatimonadetes	Gemmatimonadales	Gemmatimonadaceae	Gemmatimonas	Gemmatimonas aurantiaca T-27
GCF_003258315.1	WP_239497596.1			Myxococcota	Bradymonadia	Bradymonadales	Bradymonadaceae	Bradymonas	Bradymonas sediminis
GCF_000022145.1	WP_041450427.1			Myxococcota	Myxococcia	Myxococcales	Anaeromyxobacteraceae	Anaeromyxobacter	Anaeromyxobacter dehalogenans 2CP-1
GCF_001027285.1	WP_211276580.1			Myxococcota	Myxococcia	Myxococcales	Myxococcaceae	Archangium	Archangium gephyra
GCF_000255295.1	WP_014398916.1			Myxococcota	Myxococcia	Myxococcales	Myxococcaceae	Corallococcus	Corallococcus coralloides DSM 2259
GCF_002305855.1	WP_179956392.1			Myxococcota	Myxococcia	Myxococcales	Myxococcaceae	Melittangium	Melittangium boletus DSM 14713
GCF_001263175.1	WP_082342966.1			Myxococcota	Myxococcia	Myxococcales	Vulgatibacteraceae	Vulgatibacter	Vulgatibacter incomptus
GCF_000024805.1				Myxococcota	Polyangia	Haliangiales	Haliangiaceae	Haliangium	Haliangium ochraceum DSM 14365
GCF_001189295.1	WP_050429136.1			Myxococcota	Polyangia	Polyangiales	Polyangiaceae	Chondromyces	Chondromyces crocatus
GCF_001263205.1				Myxococcota	Polyangia	Polyangiales	Polyangiaceae	Labilithrix	Labilithrix luteola
GCF_000737325.1				Myxococcota	Polyangia	Polyangiales	Sandaracinaceae	Sandaracinus	Sandaracinus amylolyticus
GCF_000020985.1	WP_028842629.1			Nitrospirota	Thermodesulfovibrionia	Thermodesulfovibrionales	Thermodesulfovibrionaceae	Thermodesulfovibrio	Thermodesulfovibrio yellowstonii DSM 11347
GCF_000284115.1	WP_199243871.1			Planctomycetota	Phycisphaerae	Phycisphaerales	Phycisphaeraceae	Phycisphaera	Phycisphaera mikurensis NBRC 102666
GCF_007747445.1	WP_234698884.1			Planctomycetota	Phycisphaerae	Phycisphaerales	Phycisphaeraceae	Poriferisphaera	Poriferisphaera corsica
GCF_002007645.1	WP_205848054.1			Planctomycetota	Phycisphaerae	Sedimentisphaerales	Anaerohalosphaeraceae	Anaerohalosphaera	Anaerohalosphaera lusitana
GCF_001999965.1	WP_237048856.1			Planctomycetota	Phycisphaerae	Sedimentisphaerales	Sedimentisphaeraceae	Limihaloglobus	Limihaloglobus sulfuriphilus
GCF_002117005.1	WP_226997533.1			Planctomycetota	Phycisphaerae	Sedimentisphaerales	Sedimentisphaeraceae	Sedimentisphaera	Sedimentisphaera salicampi
GCF_015169395.1	WP_241179990.1			Planctomycetota	Phycisphaerae	Tepidisphaerales	Tepidisphaeraceae	Humisphaera	Humisphaera borealis
GCF_008065095.1	WP_010035630.1	WP_010051147.1	WP_232068497.1	Planctomycetota	Planctomycetia	Gemmatales	Gemmataceae	Gemmata	Gemmata obscuriglobus
GCF_008254045.1	WP_149110109.1	WP_246173781.1	WP_246173822.1	Planctomycetota	Planctomycetia	Gemmatales	Gemmataceae	Limnoglobus	Limnoglobus roseus
GCF_018398935.1	WP_213498220.1	WP_246539680.1	WP_246539709.1	Planctomycetota	Planctomycetia	Gemmatales	Gemmataceae	Telmatocola	Telmatocola sphagniphila
GCF_901538355.1	WP_162659678.1	WP_232056413.1	WP_232056414.1	Planctomycetota	Planctomycetia	Gemmatales	Gemmataceae	Tuwongella	Tuwongella immobilis
GCF_007747215.1	WP_145233998.1	WP_238389467.1	WP_238389488.1	Planctomycetota	Planctomycetia	Gemmatales	Gemmataceae	Urbifossiella	Urbifossiella limnaea
GCF_008087625.1	WP_246196625.1			Planctomycetota	Planctomycetia	Isosphaerales	Isosphaeraceae	Aquisphaera	Aquisphaera giovannonii
GCF_000186345.1	WP_244420446.1			Planctomycetota	Planctomycetia	Isosphaerales	Isosphaeraceae	Isosphaera	Isosphaera pallida ATCC 43644
GCF_001956985.1	WP_237170896.1			Planctomycetota	Planctomycetia	Isosphaerales	Isosphaeraceae	Paludisphaera	Paludisphaera borealis
GCF_000242455.2	WP_015249974.1	WP_237722770.1		Planctomycetota	Planctomycetia	Isosphaerales	Isosphaeraceae	Singulisphaera	Singulisphaera acidiphila DSM 18658
GCF_007748035.1	WP_145246581.1	WP_231943860.1		Planctomycetota	Planctomycetia	Pirellulales	Lacipirellulaceae	Aeoliella	Aeoliella mucimassa
GCF_009177095.1	WP_152100582.1	WP_198421912.1		Planctomycetota	Planctomycetia	Pirellulales	Lacipirellulaceae	Lacipirellula	Lacipirellula parvula
GCF_007750855.1	WP_145283651.1	WP_197527505.1		Planctomycetota	Planctomycetia	Pirellulales	Lacipirellulaceae	Pirellulimonas	Pirellulimonas nuda
GCF_007747655.1	WP_145097700.1	WP_238397832.1		Planctomycetota	Planctomycetia	Pirellulales	Pirellulaceae	Anatilimnocola	Anatilimnocola aggregata
GCF_007752135.1	WP_145079859.1	WP_231691218.1		Planctomycetota	Planctomycetia	Pirellulales	Pirellulaceae	Aureliella	Aureliella helgolandensis
GCF_007751035.1	WP_145055550.1	WP_231756669.1		Planctomycetota	Planctomycetia	Pirellulales	Pirellulaceae	Lignipirellula	Lignipirellula cremea
GCF_008087665.1	WP_075083913.1			Planctomycetota	Planctomycetia	Pirellulales	Pirellulaceae	Mariniblastus	Mariniblastus fucicola
GCF_000025185.1	WP_236262010.1	WP_236262088.1		Planctomycetota	Planctomycetia	Pirellulales	Pirellulaceae	Pirellula	Pirellula staleyi DSM 6068
GCF_000196115.1	WP_007330229.1	WP_231846488.1		Planctomycetota	Planctomycetia	Pirellulales	Pirellulaceae	Rhodopirellula	Rhodopirellula baltica SH 1
GCF_008065135.1	WP_068130831.1	WP_202908798.1		Planctomycetota	Planctomycetia	Pirellulales	Pirellulaceae	Roseimaritima	Roseimaritima ulvae
GCF_007751715.1	WP_145118749.1	WP_231746215.1		Planctomycetota	Planctomycetia	Pirellulales	Pirellulaceae	Rosistilla	Rosistilla oblonga
GCF_002277955.1	WP_095414664.1	WP_095416650.1		Planctomycetota	Planctomycetia	Pirellulales	Thermoguttaceae	Thermogutta	Thermogutta terrifontis
GCF_001983935.1	WP_083732351.1	WP_229360979.1		Planctomycetota	Planctomycetia	Planctomycetales	Planctomycetaceae	Fuerstiella	Fuerstia marisgermanicae
GCF_008298035.1	WP_002647950.1	WP_230682529.1		Planctomycetota	Planctomycetia	Planctomycetales	Planctomycetaceae	Gimesia	Gimesia maris
GCF_007747795.1	WP_231746606.1			Planctomycetota	Planctomycetia	Planctomycetales	Planctomycetaceae	Maioricimonas	Maioricimonas rarisocia
GCF_000092105.1	WP_013110299.1	WP_230849464.1		Planctomycetota	Planctomycetia	Planctomycetales	Planctomycetaceae	Planctopirus	Planctopirus limnophila DSM 3776
GCF_007750395.1	WP_144995424.1	WP_231742993.1		Planctomycetota	Planctomycetia	Planctomycetales	Planctomycetaceae	Polystyrenella	Polystyrenella longa
GCF_000165715.2	WP_013627018.1	WP_245538034.1		Planctomycetota	Planctomycetia	Planctomycetales	Planctomycetaceae	Rubinisphaera	Rubinisphaera brasiliensis DSM 5305
GCF_007747995.1	WP_145375652.1	WP_145380633.1		Planctomycetota	Planctomycetia	Planctomycetales	Planctomycetaceae	Symmachiella	Symmachiella dynata
GCF_000193495.2	WP_010667848.1			Pseudomonadota	Alphaproteobacteria	Acetobacterales	Acetobacteraceae	Acetobacter	Acetobacter aceti NBRC 14818
GCF_003352165.1	WP_114911614.1			Pseudomonadota	Alphaproteobacteria	Acetobacterales	Acetobacteraceae	Acidibrevibacterium	Acidibrevibacterium fodinaquatile
GCF_001547995.1	WP_023978877.1			Pseudomonadota	Alphaproteobacteria	Acetobacterales	Acetobacteraceae	Asaia	Asaia bogorensis NBRC 16594
GCF_014672835.1	WP_203414168.1			Pseudomonadota	Alphaproteobacteria	Acetobacterales	Acetobacteraceae	Entomobacter	Entomobacter blattae
GCF_000014285.2	WP_025285646.1			Pseudomonadota	Alphaproteobacteria	Acetobacterales	Acetobacteraceae	Granulibacter	Granulibacter bethesdensis CGDNIH1
GCF_001787335.1	WP_029604999.1			Pseudomonadota	Alphaproteobacteria	Acetobacterales	Acetobacteraceae	Kozakia	Kozakia baliensis
GCF_013201075.1	WP_171836927.1			Pseudomonadota	Alphaproteobacteria	Acetobacterales	Acetobacteraceae	Lichenicola	Lichenicola cladoniae
GCF_002005465.1	WP_077807010.1			Pseudomonadota	Alphaproteobacteria	Acetobacterales	Acetobacteraceae	Neoasaia	Neoasaia chiangmaiensis
GCF_006542375.1	WP_141451286.1			Pseudomonadota	Alphaproteobacteria	Acetobacterales	Acetobacteraceae	Oecophyllibacter	Oecophyllibacter saccharovorans
GCF_006542355.1	WP_141460332.1			Pseudomonadota	Alphaproteobacteria	Acetobacterales	Acetobacteraceae	Swingsia	Swingsia samuiensis
GCF_006738645.1	WP_123690479.1			Pseudomonadota	Alphaproteobacteria	ATCC43930	Stellaceae	Stella	Stella humosa
GCF_003568845.1	WP_119679781.1			Pseudomonadota	Alphaproteobacteria	Azospirillales	Azospirillaceae	Indioceanicola	Indioceanicola profundi
GCF_000175215.2	WP_013477678.1			Pseudomonadota	Alphaproteobacteria	Caulobacterales	Caulobacteraceae	Asticcacaulis	Asticcacaulis excentricus CB 48
GCF_000023785.1	WP_041302518.1			Pseudomonadota	Alphaproteobacteria	Caulobacterales	Hyphomonadaceae	Hirschia	Hirschia baltica ATCC 49814
GCF_000152825.2	WP_013299929.1			Pseudomonadota	Alphaproteobacteria	Caulobacterales	Parvularculaceae	Parvularcula	Parvularcula bermudensis HTCC2503
GCF_009792355.1				Pseudomonadota	Alphaproteobacteria	Caulobacterales	TH1-2	Vitreimonas	Terricaulis silvestris
GCF_008728855.1	WP_151179908.1			Pseudomonadota	Alphaproteobacteria	Dongiales	Dongiaceae	Hypericibacter	Hypericibacter terrae
GCF_012848855.1	WP_027840393.1			Pseudomonadota	Alphaproteobacteria	Parvibaculales	CGMCC-115125	Pyruvatibacter	Pyruvatibacter mobilis
GCF_000017565.1	WP_012110151.1			Pseudomonadota	Alphaproteobacteria	Parvibaculales	Parvibaculaceae	Parvibaculum	Parvibaculum lavamentivorans DS-1
GCF_000019845.1	WP_012386472.1			Pseudomonadota	Alphaproteobacteria	Rhizobiales	Beijerinckiaceae	Beijerinckia	Beijerinckia indica subsp. indica ATCC 9039
GCF_004323635.1	WP_131114022.1			Pseudomonadota	Alphaproteobacteria	Rhizobiales	Beijerinckiaceae	Lichenihabitans	Lichenihabitans psoromatis
GCF_900234795.1	WP_012752496.1			Pseudomonadota	Alphaproteobacteria	Rhizobiales	Beijerinckiaceae	Methylobacterium	Methylorubrum extorquens
GCF_002752655.1	WP_003609229.1			Pseudomonadota	Alphaproteobacteria	Rhizobiales	Beijerinckiaceae	Methylosinus	Methylosinus trichosporium OB3b
GCF_004135935.1	WP_115835293.1			Pseudomonadota	Alphaproteobacteria	Rhizobiales	Beijerinckiaceae	Methylovirgula	Methylovirgula ligni
GCF_016801025.1	WP_035033907.1			Pseudomonadota	Alphaproteobacteria	Rhizobiales	Devosiaceae	Paradevosia	Paradevosia shaoguanensis
GCF_000230555.1	WP_014132460.1			Pseudomonadota	Alphaproteobacteria	Rhizobiales	Devosiaceae	Pelagibacterium	Pelagibacterium halotolerans B2
GCF_008000755.1	WP_049707018.1			Pseudomonadota	Alphaproteobacteria	Rhizobiales	Devosiaceae	Youhaiella	Youhaiella tibetensis
GCF_015482775.1	WP_213160716.1			Pseudomonadota	Alphaproteobacteria	Rhizobiales	Im1	Kaustia	Kaustia mangrovi
GCF_000828475.1	WP_045363822.1			Pseudomonadota	Alphaproteobacteria	Rhizobiales	Methyloligellaceae	Methyloceanibacter	Methyloceanibacter caenitepidi
GCF_900231165.1	WP_099558408.1			Pseudomonadota	Alphaproteobacteria	Rhizobiales	Pleomorphomonadaceae	Hartmannibacter	Hartmannibacter diazotrophicus
GCF_005860795.2	WP_138286875.1			Pseudomonadota	Alphaproteobacteria	Rhizobiales	Rhizobiaceae	Allorhizobium	Peteryoungia desertarenae
GCF_000015445.1	WP_011807238.1			Pseudomonadota	Alphaproteobacteria	Rhizobiales	Rhizobiaceae	Bartonella	Bartonella bacilliformis KC583
GCF_000007125.1	WP_002965128.1			Pseudomonadota	Alphaproteobacteria	Rhizobiales	Rhizobiaceae	Brucella	Brucella melitensis bv. 1 str. 16M
GCF_003952725.1	WP_126007388.1			Pseudomonadota	Alphaproteobacteria	Rhizobiales	Rhizobiaceae	Georhizobium	Georhizobium profundi
GCF_000325745.1	WP_015273795.1			Pseudomonadota	Alphaproteobacteria	Rhizobiales	Rhizobiaceae	Liberibacter	Liberibacter crescens BT-1
GCF_002043005.1	WP_026173571.1			Pseudomonadota	Alphaproteobacteria	Rhizobiales	Rhizobiaceae	Martelella	Martelella mediterranea DSM 17316
GCF_000731315.1	WP_151045343.1			Pseudomonadota	Alphaproteobacteria	Rhizobiales	Rhizobiaceae	Neorhizobium	Neorhizobium galegae bv. orientalis str. HAMBI 540
GCF_004331955.1	WP_131614963.1			Pseudomonadota	Alphaproteobacteria	Rhizobiales	Rhizobiaceae	Roseitalea	Roseitalea porphyridii
GCF_001953055.1	WP_156892576.1			Pseudomonadota	Alphaproteobacteria	Rhizobiales	Rhizobiaceae	Salaquimonas	Salaquimonas pukyongi
GCF_000166055.1	WP_013420280.1			Pseudomonadota	Alphaproteobacteria	Rhizobiales	Rhodomicrobiaceae	Rhodomicrobium	Rhodomicrobium vannielii ATCC 17100
GCF_000192745.1	WP_013650837.1			Pseudomonadota	Alphaproteobacteria	Rhizobiales	Stappiaceae	Polymorphum	Polymorphum gilvum SL003B-26A1
GCF_000092925.1	WP_013168580.1			Pseudomonadota	Alphaproteobacteria	Rhizobiales	Xanthobacteraceae	Ancylobacter	Starkeya novella DSM 506
GCF_000010525.1	WP_012173234.1			Pseudomonadota	Alphaproteobacteria	Rhizobiales	Xanthobacteraceae	Azorhizobium	Azorhizobium caulinodans ORS 571
GCF_001402875.1	WP_055038527.1			Pseudomonadota	Alphaproteobacteria	Rhizobiales	Xanthobacteraceae	Blastochloris	Blastochloris viridis
GCF_000284375.1	WP_014490793.1			Pseudomonadota	Alphaproteobacteria	Rhizobiales	Xanthobacteraceae	Bradyrhizobium	Bradyrhizobium japonicum USDA 6
GCF_000012725.1	WP_011313437.1			Pseudomonadota	Alphaproteobacteria	Rhizobiales	Xanthobacteraceae	Nitrobacter	Nitrobacter winogradskyi Nb-255
GCF_002119765.1	WP_086087452.1			Pseudomonadota	Alphaproteobacteria	Rhizobiales	Xanthobacteraceae	Pseudorhodoplanes	Pseudorhodoplanes sinuspersici
GCF_002355335.1	WP_096351809.1			Pseudomonadota	Alphaproteobacteria	Rhizobiales	Xanthobacteraceae	Variibacter	Variibacter gotjawalensis
GCA_000017645.1	ABS67069.1			Pseudomonadota	Alphaproteobacteria	Rhizobiales	Xanthobacteraceae	Xanthobacter	Xanthobacter autotrophicus Py2
GCF_000018145.1	WP_012180110.1			Pseudomonadota	Alphaproteobacteria	Rhodobacterales	Rhodobacteraceae	Dinoroseobacter	Dinoroseobacter shibae DFL 12 = DSM 16493
GCF_000511355.1	WP_024092144.1			Pseudomonadota	Alphaproteobacteria	Rhodobacterales	Rhodobacteraceae	Leisingera	Leisingera methylohalidivorans DSM 14336
GCF_002850435.1	WP_067552437.1			Pseudomonadota	Alphaproteobacteria	Rhodobacterales	Rhodobacteraceae	Marivivens	Aestuarium zhoushanense
GCF_016134045.1	WP_140195084.1			Pseudomonadota	Alphaproteobacteria	Rhodobacterales	Rhodobacteraceae	Oceanicola	Pelagovum pacificum
GCF_000155735.2	WP_044038755.1			Pseudomonadota	Alphaproteobacteria	Rhodobacterales	Rhodobacteraceae	Octadecabacter	Octadecabacter arcticus 238
GCF_002504165.1	WP_088663068.1			Pseudomonadota	Alphaproteobacteria	Rhodobacterales	Rhodobacteraceae	Pacificitalea	Pacificitalea manganoxidans
GCF_004006175.1	WP_127750652.1			Pseudomonadota	Alphaproteobacteria	Rhodobacterales	Rhodobacteraceae	Parasedimentitalea	Parasedimentitalea marina
GCF_005887635.2	WP_170317601.1			Pseudomonadota	Alphaproteobacteria	Rhodobacterales	Rhodobacteraceae	Paroceanicella	Paraoceanicella profunda
GCF_000511385.1	WP_040104304.1			Pseudomonadota	Alphaproteobacteria	Rhodobacterales	Rhodobacteraceae	Phaeobacter	Phaeobacter gallaeciensis DSM 26640
GCF_011044155.1	WP_211907470.1			Pseudomonadota	Alphaproteobacteria	Rhodobacterales	Rhodobacteraceae	Pikeienuella	Pikeienuella piscinae
GCF_000738435.1	WP_044051076.1			Pseudomonadota	Alphaproteobacteria	Rhodobacterales	Rhodobacteraceae	Planktomarina	Planktomarina temperata RCA23
GCF_003544895.1	WP_118944195.1			Pseudomonadota	Alphaproteobacteria	Rhodobacterales	Rhodobacteraceae	Profundibacter	Profundibacter amoris
GCF_003008555.2	WP_106474025.1			Pseudomonadota	Alphaproteobacteria	Rhodobacterales	Rhodobacteraceae	Pukyongiella	Pukyongiella litopenaei
GCF_007855645.1	WP_146365363.1			Pseudomonadota	Alphaproteobacteria	Rhodobacterales	Rhodobacteraceae	Qingshengfaniella	Qingshengfaniella alkalisoli
GCF_001633165.1	WP_042457933.1			Pseudomonadota	Alphaproteobacteria	Rhodobacterales	Rhodobacteraceae	Rhodovulum	Rhodovulum sulfidophilum DSM 1374
GCF_014681765.1	WP_092884391.1			Pseudomonadota	Alphaproteobacteria	Rhodobacterales	Rhodobacteraceae	Roseicitreum	Roseicitreum antarcticum
GCF_000154785.2	WP_013963942.1			Pseudomonadota	Alphaproteobacteria	Rhodobacterales	Rhodobacteraceae	Roseobacter	Roseobacter litoralis Och 149
GCF_000513295.1	WP_024081463.1			Pseudomonadota	Alphaproteobacteria	Rhodospirillales	Magnetospirillaceae	Magnetospirillum	Magnetospirillum gryphiswaldense MSR-1 v2
GCF_001611975.1	WP_066133694.1			Pseudomonadota	Alphaproteobacteria	Rhodospirillales	Rhodospirillaceae	Haematospirillum	Haematospirillum jordaniae
GCF_000013085.1	WP_011391366.1			Pseudomonadota	Alphaproteobacteria	Rhodospirillales	Rhodospirillaceae	Rhodospirillum	Rhodospirillum rubrum ATCC 11170
GCF_014672695.1	WP_190260191.1			Pseudomonadota	Alphaproteobacteria	Rhodospirillales_A	UXAT02	Defluviicoccus	Defluviicoccus vanus
GCF_900327275.1	WP_109510630.1			Pseudomonadota	Alphaproteobacteria	Rickettsiales	Rickettsiaceae	Orientia	Orientia tsutsugamushi
GCF_000367405.1	WP_004597794.1			Pseudomonadota	Alphaproteobacteria	Rickettsiales	Rickettsiaceae	Rickettsia	Rickettsia prowazekii str. Breinl
GCF_005849285.1	WP_138381214.1			Pseudomonadota	Alphaproteobacteria	Sphingomonadales	Emcibacteraceae	Luteithermobacter	Luteithermobacter gelatinilyticus
GCF_006385135.1	WP_099474199.1			Pseudomonadota	Alphaproteobacteria	Sphingomonadales	Emcibacteraceae	Paremcibacter	Paremcibacter congregatus
GCF_001886695.1	WP_047006922.1			Pseudomonadota	Alphaproteobacteria	Sphingomonadales	Sphingomonadaceae	Alteraurantiacibacter	Aurantiacibacter gangjinensis
GCF_003860345.1	WP_021689841.1			Pseudomonadota	Alphaproteobacteria	Sphingomonadales	Sphingomonadaceae	Caenibius	Novosphingobium tardaugens NBRC 16725
GCF_001661675.2	WP_066847442.1			Pseudomonadota	Alphaproteobacteria	Sphingomonadales	Sphingomonadaceae	Croceicoccus	Croceicoccus marinus
GCA_005144965.1				Pseudomonadota	Alphaproteobacteria	Sphingomonadales	Sphingomonadaceae	Hankyongella	Hankyongella ginsenosidimutans
GCF_001687545.1	WP_067785421.1			Pseudomonadota	Alphaproteobacteria	Sphingomonadales	Sphingomonadaceae	Paraurantiacibacter	Paraurantiacibacter namhicola
GCF_004358425.1	WP_133366318.1			Pseudomonadota	Alphaproteobacteria	Sphingomonadales	Sphingomonadaceae	Qipengyuania	Qipengyuania sediminis
GCF_001314325.1	WP_037557490.1			Pseudomonadota	Alphaproteobacteria	Sphingomonadales	Sphingomonadaceae	Sphingopyxis	Sphingopyxis macrogoltabida
GCF_001890385.1	WP_072597867.1			Pseudomonadota	Alphaproteobacteria	Sphingomonadales	Sphingomonadaceae	Tardibacter	Tardibacter chloracetimidivorans
GCF_001698205.1	WP_067675837.1			Pseudomonadota	Alphaproteobacteria	Sphingomonadales	Sphingomonadaceae	Tsuneonella	Tsuneonella dongtanensis
GCF_000175255.2	WP_011241711.1			Pseudomonadota	Alphaproteobacteria	Sphingomonadales	Sphingomonadaceae	Zymomonas	Zymomonas mobilis subsp. mobilis ATCC 10988
GCF_002355735.1	WP_096361709.1			Pseudomonadota	Gammaproteobacteria	Acidiferrobacterales	Sulfurifustaceae	Sulfuricaulis	Sulfuricaulis limicola
GCF_002355415.1	WP_096463041.1			Pseudomonadota	Gammaproteobacteria	Acidiferrobacterales	Sulfurifustaceae	Sulfurifustis	Sulfurifustis variabilis
GCF_009662475.1	WP_010639222.1			Pseudomonadota	Gammaproteobacteria	Acidithiobacillales	Acidithiobacillaceae	Acidithiobacillus	Acidithiobacillus thiooxidans ATCC 19377
GCF_003967195.1	WP_126452293.1			Pseudomonadota	Gammaproteobacteria	AKS1	AKS1	Sulfuriflexus	Sulfuriflexus mobilis
GCF_001457475.1	WP_006387816.1			Pseudomonadota	Gammaproteobacteria	Burkholderiales	Burkholderiaceae	Achromobacter	Achromobacter xylosoxidans
GCF_000015565.1	WP_011810350.1			Pseudomonadota	Gammaproteobacteria	Burkholderiales	Burkholderiaceae	Acidovorax	Verminephrobacter eiseniae EF01-2
GCF_002443155.1	WP_009455931.1			Pseudomonadota	Gammaproteobacteria	Burkholderiales	Burkholderiaceae	Alcaligenes	Alcaligenes faecalis
GCF_003058465.1				Pseudomonadota	Gammaproteobacteria	Burkholderiales	Burkholderiaceae	Algicoccus	Algicoccus marinus
GCF_000204645.1	WP_013519304.1			Pseudomonadota	Gammaproteobacteria	Burkholderiales	Burkholderiaceae	Alicycliphilus	Alicycliphilus denitrificans K601
GCF_000743945.1	WP_038499452.1			Pseudomonadota	Gammaproteobacteria	Burkholderiales	Burkholderiaceae	Basilea	Basilea psittacipulmonis DSM 24701
GCF_000306945.1	WP_003810577.1			Pseudomonadota	Gammaproteobacteria	Burkholderiales	Burkholderiaceae	Bordetella	Bordetella pertussis 18323
GCF_001411495.1	WP_006478662.1			Pseudomonadota	Gammaproteobacteria	Burkholderiales	Burkholderiaceae	Burkholderia	Burkholderia cepacia ATCC 25416
GCF_015476235.1	WP_104356542.1			Pseudomonadota	Gammaproteobacteria	Burkholderiales	Burkholderiaceae	Caldimonas	Schlegelella thermodepolymerans
GCF_001584145.1	WP_014004861.1			Pseudomonadota	Gammaproteobacteria	Burkholderiales	Burkholderiaceae	Collimonas	Collimonas fungivorans
GCF_000219215.1	WP_010814266.1			Pseudomonadota	Gammaproteobacteria	Burkholderiales	Burkholderiaceae	Cupriavidus	Cupriavidus necator N-1
GCF_001040945.1	WP_008325783.1			Pseudomonadota	Gammaproteobacteria	Burkholderiales	Burkholderiaceae	Herbaspirillum	Herbaspirillum seropedicae
GCF_003339525.1	WP_114562967.1			Pseudomonadota	Gammaproteobacteria	Burkholderiales	Burkholderiaceae	Hydromonas	Ephemeroptericola cinctiostellae
GCF_005952805.1	WP_138856852.1			Pseudomonadota	Gammaproteobacteria	Burkholderiales	Burkholderiaceae	Inhella	Inhella inkyongensis
GCF_900637555.1	WP_005673600.1			Pseudomonadota	Gammaproteobacteria	Burkholderiales	Burkholderiaceae	Lautropia	Lautropia mirabilis
GCF_000015725.1	WP_036229752.1			Pseudomonadota	Gammaproteobacteria	Burkholderiales	Burkholderiaceae	Methylibium	Methylibium petroleiphilum PM1
GCF_000198775.1	WP_013435079.1			Pseudomonadota	Gammaproteobacteria	Burkholderiales	Burkholderiaceae	Mycetohabitans	Mycetohabitans rhizoxinica HKI 454
GCF_003966915.1	WP_026921881.1			Pseudomonadota	Gammaproteobacteria	Burkholderiales	Burkholderiaceae	Mycoavidus	Mycoavidus cysteinexigens
GCF_001465595.2	WP_042115527.1			Pseudomonadota	Gammaproteobacteria	Burkholderiales	Burkholderiaceae	Pandoraea	Pandoraea apista
GCF_012584515.1	WP_168922417.1			Pseudomonadota	Gammaproteobacteria	Burkholderiales	Burkholderiaceae	Polaromonas	Polaromonas vacuolata
GCF_003013695.1	WP_106846115.1			Pseudomonadota	Gammaproteobacteria	Burkholderiales	Burkholderiaceae	Pulveribacter	Pulveribacter suum
GCF_000215705.1	WP_041675451.1			Pseudomonadota	Gammaproteobacteria	Burkholderiales	Burkholderiaceae	Ramlibacter	Ramlibacter tataouinensis TTB310
GCF_000276685.1	WP_013522379.1			Pseudomonadota	Gammaproteobacteria	Burkholderiales	Burkholderiaceae	Taylorella	Taylorella equigenitalis ATCC 35865
GCF_002028405.1	WP_079419495.1			Pseudomonadota	Gammaproteobacteria	Burkholderiales	Burkholderiaceae	Thiomonas	Thiomonas intermedia
GCF_009746125.1	WP_156863824.1			Pseudomonadota	Gammaproteobacteria	Burkholderiales	Casimicrobiaceae	Casimicrobium	Casimicrobium huifangae
GCF_008033135.1	WP_148716328.1			Pseudomonadota	Gammaproteobacteria	Burkholderiales	Chitinibacteraceae	Chitinolyticbacter	Chitinolyticbacter meiyuanensis
GCF_000007705.1	WP_011135137.1			Pseudomonadota	Gammaproteobacteria	Burkholderiales	Chromobacteriaceae	Chromobacterium	Chromobacterium violaceum ATCC 12472
GCF_000974685.2	WP_062626007.1			Pseudomonadota	Gammaproteobacteria	Burkholderiales	Gallionellaceae	Ferriphaselus	Ferriphaselus amnicola
GCF_018324385.1	WP_212786480.1			Pseudomonadota	Gammaproteobacteria	Burkholderiales	Gallionellaceae	Gallionella	Ferrigenium kumadai
GCF_000025705.1	WP_013029146.1			Pseudomonadota	Gammaproteobacteria	Burkholderiales	Gallionellaceae	Sideroxyarcus	Sideroxydans lithotrophicus ES-1
GCF_000023705.1	WP_015832965.1			Pseudomonadota	Gammaproteobacteria	Burkholderiales	Methylophilaceae	Methylotenera	Methylotenera mobilis JLW8
GCF_014054525.1				Pseudomonadota	Gammaproteobacteria	Burkholderiales	Neisseriaceae	Alysiella	Alysiella filiformis
GCF_014054725.1	WP_027022518.1			Pseudomonadota	Gammaproteobacteria	Burkholderiales	Neisseriaceae	Conchiformibius	Conchiformibius steedae
GCF_900187105.1	WP_003823056.1			Pseudomonadota	Gammaproteobacteria	Burkholderiales	Neisseriaceae	Eikenella	Eikenella corrodens
GCF_002951835.1	WP_002642038.1			Pseudomonadota	Gammaproteobacteria	Burkholderiales	Neisseriaceae	Simonsiella	Simonsiella muelleri ATCC 29453
GCF_000600005.1	WP_025330651.1			Pseudomonadota	Gammaproteobacteria	Burkholderiales	Neisseriaceae	Snodgrassella	Snodgrassella alvi wkB2
GCF_000025965.1	WP_241762731.1			Pseudomonadota	Gammaproteobacteria	Burkholderiales	Rhodocyclaceae	Aromatoleum	Aromatoleum aromaticum EbN1
GCF_902813185.1	WP_145770013.1			Pseudomonadota	Gammaproteobacteria	Burkholderiales	Rhodocyclaceae	Denitratisoma	Denitratisoma oestradiolicum
GCF_016110345.1	WP_162049588.1			Pseudomonadota	Gammaproteobacteria	Burkholderiales	Rhodocyclaceae	Fluviibacter	Fluviibacter phosphoraccumulans
GCF_003574215.1	WP_119334757.1			Pseudomonadota	Gammaproteobacteria	Burkholderiales	Rhodocyclaceae	Hydrogenophilus	Hydrogenophilus thermoluteolus
GCF_008274805.1	WP_054620399.1			Pseudomonadota	Gammaproteobacteria	Burkholderiales	Rhodocyclaceae	Oryzomicrobium	Oryzomicrobium terrae
GCF_000934545.1	WP_202636399.1			Pseudomonadota	Gammaproteobacteria	Burkholderiales	Rhodocyclaceae	Rugosibacter	Rugosibacter aromaticivorans
GCF_000828635.1	WP_041097986.1			Pseudomonadota	Gammaproteobacteria	Burkholderiales	Rhodocyclaceae	Sulfuritalea	Sulfuritalea hydrogenivorans sk43H
GCF_000297055.2	WP_009206477.1			Pseudomonadota	Gammaproteobacteria	Burkholderiales	Sulfuricellaceae	Sulfuricella	Sulfuricella denitrificans skB26
GCF_011764585.1	WP_173061899.1			Pseudomonadota	Gammaproteobacteria	Burkholderiales	Sulfuricellaceae	Sulfurimicrobium	Sulfurimicrobium lacus
GCF_003967275.1	WP_126463695.1			Pseudomonadota	Gammaproteobacteria	Burkholderiales	Thiobacillaceae	Sulfuritortus	Sulfuritortus calidifontis
GCF_013003965.1	WP_171089734.1			Pseudomonadota	Gammaproteobacteria	Burkholderiales	Usitatibacteraceae	Usitatibacter	Usitatibacter rugosus
GCF_900637305.1	WP_004142699.1			Pseudomonadota	Gammaproteobacteria	Cardiobacteriales	Cardiobacteriaceae	Cardiobacterium	Cardiobacterium hominis
GCF_000025485.1	WP_012969830.1			Pseudomonadota	Gammaproteobacteria	Chromatiales	Chromatiaceae	Thermochromatium	Allochromatium vinosum DSM 180
GCF_011290485.1	WP_166270440.1			Pseudomonadota	Gammaproteobacteria	Chromatiales	Chromatiaceae	Thermochromatium	Caldichromatium japonicum
GCF_009664085.1	WP_153973902.1			Pseudomonadota	Gammaproteobacteria	Chromatiales	Chromatiaceae	Thermochromatium	Thermochromatium tepidum ATCC 43061
GCF_000327045.1	WP_015280974.1			Pseudomonadota	Gammaproteobacteria	Chromatiales	Chromatiaceae	Thioflavicoccus	Thioflavicoccus mobilis 8321
GCF_000828615.1	WP_041064587.1			Pseudomonadota	Gammaproteobacteria	Chromatiales	Sedimenticolaceae	Thiolapillus	Thiolapillus brandeum
GCF_902459475.1	WP_114833793.1			Pseudomonadota	Gammaproteobacteria	DSM-16500	DSM-16500	Aquicella	Aquicella lusitana
GCF_000014805.1	WP_005307308.1			Pseudomonadota	Gammaproteobacteria	Enterobacterales	Aeromonadaceae	Aeromonas	Aeromonas hydrophila subsp. hydrophila ATCC 7966
GCF_003072645.1	WP_108652677.1			Pseudomonadota	Gammaproteobacteria	Enterobacterales	Aeromonadaceae	Dongshaea	Dongshaea marina
GCF_000023065.1	WP_015879703.1			Pseudomonadota	Gammaproteobacteria	Enterobacterales	Aeromonadaceae	Tolumonas	Tolumonas auensis DSM 9187
GCF_000172635.2	WP_014948094.1			Pseudomonadota	Gammaproteobacteria	Enterobacterales	Alteromonadaceae	Alteromonas	Alteromonas macleodii ATCC 27126
GCF_016469335.1	WP_199610238.1			Pseudomonadota	Gammaproteobacteria	Enterobacterales	Alteromonadaceae	Flocculibacter	Flocculibacter collagenilyticus
GCF_004295665.1	WP_130602168.1			Pseudomonadota	Gammaproteobacteria	Enterobacterales	Alteromonadaceae	Litorilituus	Litorilituus sediminis
GCF_003143555.1	WP_109340772.1			Pseudomonadota	Gammaproteobacteria	Enterobacterales	Alteromonadaceae	Saliniradius	Saliniradius amylolyticus
GCF_009756665.1	WP_133588176.1			Pseudomonadota	Gammaproteobacteria	Enterobacterales	DSM-103792	Permianibacter	Permianibacter aggregans
GCA_900635495.1	VDZ75542.1			Pseudomonadota	Gammaproteobacteria	Enterobacterales	Enterobacteriaceae	Atlantibacter	Atlantibacter hermannii
GCF_000520015.2	WP_024912376.1			Pseudomonadota	Gammaproteobacteria	Enterobacterales	Enterobacteriaceae	Chania	Chania multitudinisentens RB-25
GCF_011064845.1	WP_002437993.1			Pseudomonadota	Gammaproteobacteria	Enterobacterales	Enterobacteriaceae	Citrobacter	Citrobacter freundii ATCC 8090 = MTCC 1658 = NBRC 12681
GCF_000982825.1	WP_004386383.1			Pseudomonadota	Gammaproteobacteria	Enterobacterales	Enterobacteriaceae	Cronobacter	Cronobacter sakazakii
GCF_000025565.1	WP_001054528.1			Pseudomonadota	Gammaproteobacteria	Enterobacterales	Enterobacteriaceae	Enterobacter	Enterobacter cloacae subsp. cloacae ATCC 13047
GCF_017161565.1	WP_004154908.1			Pseudomonadota	Gammaproteobacteria	Enterobacterales	Enterobacteriaceae	Erwinia	Erwinia amylovora
GCF_000005845.2	NP_418230.1			Pseudomonadota	Gammaproteobacteria	Enterobacterales	Enterobacteriaceae	Escherichia	Escherichia coli str. K-12 substr. MG1655
GCF_000807275.1	WP_039104242.1			Pseudomonadota	Gammaproteobacteria	Enterobacterales	Enterobacteriaceae	Frischella	Frischella perrara
GCF_002291425.1	WP_095846383.1			Pseudomonadota	Gammaproteobacteria	Enterobacterales	Enterobacteriaceae	Gibbsiella	Gibbsiella quercinecans
GCF_000599985.1	WP_025314498.1			Pseudomonadota	Gammaproteobacteria	Enterobacterales	Enterobacteriaceae	Gilliamella	Gilliamella apicola
GCF_001586165.1	WP_008815829.1			Pseudomonadota	Gammaproteobacteria	Enterobacterales	Enterobacteriaceae	Hafnia	Obesumbacterium proteus
GCF_005671395.1	WP_138095225.1			Pseudomonadota	Gammaproteobacteria	Enterobacterales	Enterobacteriaceae	Jejubacter	Jejubacter calystegiae
GCF_001975225.1	WP_023479599.1			Pseudomonadota	Gammaproteobacteria	Enterobacterales	Enterobacteriaceae	Kosakonia	Kosakonia cowanii JCM 10956 = DSM 18146
GCA_901472455.1				Pseudomonadota	Gammaproteobacteria	Enterobacterales	Enterobacteriaceae	Leclercia	Leclercia adecarboxylata
GCF_003096015.2	WP_047782390.1			Pseudomonadota	Gammaproteobacteria	Enterobacterales	Enterobacteriaceae	Limnobaculum	Limnobaculum parvum
GCF_002953215.1	WP_038628983.1			Pseudomonadota	Gammaproteobacteria	Enterobacterales	Enterobacteriaceae	Mixta	Mixta calida
GCF_019243775.1	WP_004234397.1			Pseudomonadota	Gammaproteobacteria	Enterobacterales	Enterobacteriaceae	Morganella	Morganella morganii
GCF_900087055.1	WP_010863060.1			Pseudomonadota	Gammaproteobacteria	Enterobacterales	Enterobacteriaceae	Plesiomonas	Plesiomonas shigelloides
GCA_901472505.1	VTP80444.1			Pseudomonadota	Gammaproteobacteria	Enterobacterales	Enterobacteriaceae	Proteus	Proteus vulgaris
GCF_000006945.2	NP_462807.1			Pseudomonadota	Gammaproteobacteria	Enterobacterales	Enterobacteriaceae	Salmonella	Salmonella enterica subsp. enterica serovar Typhimurium str. LT2
GCF_003935895.2	WP_110512138.1			Pseudomonadota	Gammaproteobacteria	Enterobacterales	Enterobacteriaceae	Scandinavium	Scandinavium goeteborgense
GCF_017299535.1	WP_004934188.1			Pseudomonadota	Gammaproteobacteria	Enterobacterales	Enterobacteriaceae	Serratia	Serratia marcescens subsp. marcescens ATCC 13880
GCF_000024085.1	WP_015781606.1			Pseudomonadota	Gammaproteobacteria	Enterobacterales	Kangiellaceae	Kangiella	Kangiella koreensis DSM 16069
GCF_008931805.1	WP_019442730.1			Pseudomonadota	Gammaproteobacteria	Enterobacterales	Moritellaceae	Moritella	Moritella marina ATCC 15381
GCF_011455875.1	WP_041640233.1			Pseudomonadota	Gammaproteobacteria	Enterobacterales	Pasteurellaceae	Basfia	Basfia succiniciproducens
GCF_013377195.1	WP_132024126.1			Pseudomonadota	Gammaproteobacteria	Enterobacterales	Pasteurellaceae	Bisgaardia	Bisgaardia hudsonensis
GCF_011455495.1	WP_123955616.1			Pseudomonadota	Gammaproteobacteria	Enterobacterales	Pasteurellaceae	Frederiksenia	Frederiksenia canicola
GCF_001457655.1	WP_005629550.1			Pseudomonadota	Gammaproteobacteria	Enterobacterales	Pasteurellaceae	Haemophilus	Haemophilus influenzae
GCF_009684715.1	WP_121122603.1			Pseudomonadota	Gammaproteobacteria	Enterobacterales	Pasteurellaceae	Otariodibacter	Otariodibacter oris
GCF_900187275.1	WP_005725026.1			Pseudomonadota	Gammaproteobacteria	Enterobacterales	Pasteurellaceae	Pasteurella	Pasteurella multocida
GCF_000148645.1	WP_013347067.1			Pseudomonadota	Gammaproteobacteria	Enterobacterales	Shewanellaceae	Ferrimonas	Ferrimonas balearica DSM 9799
GCF_004358345.1	WP_121854646.1			Pseudomonadota	Gammaproteobacteria	Enterobacterales	Shewanellaceae	Parashewanella	Parashewanella spongiae
GCF_016406325.1	WP_011787892.1			Pseudomonadota	Gammaproteobacteria	Enterobacterales	Shewanellaceae	Shewanella	Shewanella putrefaciens
GCF_002216855.1	WP_089072989.1			Pseudomonadota	Gammaproteobacteria	Enterobacterales	Vibrionaceae	Paraphotobacterium	Paraphotobacterium marinum
GCF_012222965.1	WP_133942554.1			Pseudomonadota	Gammaproteobacteria	Francisellales	Francisellaceae	Allofrancisella	Allofrancisella inopinata
GCF_002215215.1	WP_088916923.1			Pseudomonadota	Gammaproteobacteria	Granulosicoccales	Granulosicoccaceae	Granulosicoccus	Granulosicoccus antarcticus IMCC3135
GCF_000024765.1	WP_012825182.1			Pseudomonadota	Gammaproteobacteria	Halothiobacillales	Halothiobacillaceae	Halothiobacillus	Halothiobacillus neapolitanus c2
GCF_001697225.1	WP_068806444.1			Pseudomonadota	Gammaproteobacteria	Immundisolibacterales	Immundisolibacteraceae	Immundisolibacter	Immundisolibacter cernigliae
GCF_004001245.1	WP_127478440.1			Pseudomonadota	Gammaproteobacteria	JG42	JG42	Sulfurivermis	Sulfurivermis fontis
GCF_000008485.1	WP_011216778.1			Pseudomonadota	Gammaproteobacteria	Legionellales	Legionellaceae	Legionella	Legionella pneumophila subsp. pneumophila str. Philadelphia 1
GCF_000953635.1	WP_045100427.1			Pseudomonadota	Gammaproteobacteria	Legionellales	Legionellaceae	Tatlockia	Tatlockia micdadei
GCF_000968535.2	WP_014150367.1			Pseudomonadota	Gammaproteobacteria	Methylococcales	Methylomonadaceae	Methylotuvimicrobium	Methylotuvimicrobium alcaliphilum 20Z
GCF_000015585.1	WP_011814841.1			Pseudomonadota	Gammaproteobacteria	Nitrococcales	Halorhodospiraceae	Halorhodospira	Halorhodospira halophila SL1
GCF_000319575.2	WP_016354044.1			Pseudomonadota	Gammaproteobacteria	Nitrococcales	Nitrococcaceae	Spiribacter	Spiribacter salinus M19-40
GCF_000009365.1	WP_007151393.1			Pseudomonadota	Gammaproteobacteria	Pseudomonadales	Alcanivoracaceae	Alcanivorax	Alcanivorax borkumensis SK2
GCF_002157225.2	WP_086929563.1			Pseudomonadota	Gammaproteobacteria	Pseudomonadales	Cellvibrionaceae	Agarilytica	Agarilytica rhodophyticola
GCF_009931115.1	WP_161859767.1			Pseudomonadota	Gammaproteobacteria	Pseudomonadales	Cellvibrionaceae	Microbulbifer	Microbulbifer hydrolyticus
GCF_000013665.1	WP_011470126.1			Pseudomonadota	Gammaproteobacteria	Pseudomonadales	Cellvibrionaceae	Saccharophagus	Saccharophagus degradans 2-40
GCF_000305785.2	WP_015047616.1			Pseudomonadota	Gammaproteobacteria	Pseudomonadales	Cellvibrionaceae	Simiduia	Simiduia agarivorans SA1 = DSM 21679
GCF_002117105.1				Pseudomonadota	Gammaproteobacteria	Pseudomonadales	DSM-21967	Oceanicoccus	Oceanicoccus sagamiensis
GCF_012295615.1	WP_007017996.1			Pseudomonadota	Gammaproteobacteria	Pseudomonadales	DSM-6294	Bermanella	Bermanella marisrubri
GCA_000967895.1	CCK74236.1			Pseudomonadota	Gammaproteobacteria	Pseudomonadales	DSM-6294	Oleispira	Oleispira antarctica RB-8
GCF_000355675.1	WP_015488648.1			Pseudomonadota	Gammaproteobacteria	Pseudomonadales	DSM-6294	Thalassolituus	Thalassolituus oleivorans MIL-1
GCF_009910365.1	WP_009575051.1			Pseudomonadota	Gammaproteobacteria	Pseudomonadales	Halieaceae	Aequoribacter	Aequoribacter fuscus
GCF_001983995.1	WP_084198595.1			Pseudomonadota	Gammaproteobacteria	Pseudomonadales	Halieaceae	Halioglobus	Halioglobus japonicus
GCF_001720485.1	WP_077377862.1			Pseudomonadota	Gammaproteobacteria	Pseudomonadales	Halomonadaceae	Cobetia	Cobetia marina
GCF_000196875.2	WP_013333541.1			Pseudomonadota	Gammaproteobacteria	Pseudomonadales	Halomonadaceae	Halomonas	Halomonas elongata DSM 2581
GCF_003610015.1	WP_027705266.1			Pseudomonadota	Gammaproteobacteria	Pseudomonadales	Halomonadaceae	Zymobacter	Zymobacter palmae
GCF_002863865.1	WP_101896263.1			Pseudomonadota	Gammaproteobacteria	Pseudomonadales	Ketobacteraceae	Ketobacter	Ketobacter alkanivorans
GCF_009650135.1	WP_153712566.1			Pseudomonadota	Gammaproteobacteria	Pseudomonadales	Litorivicinaceae	Litorivicinus	Litoricola lipolytica
GCF_003351745.1	WP_114899648.1			Pseudomonadota	Gammaproteobacteria	Pseudomonadales	Moraxellaceae	Aquirhabdus	Aquirhabdus parva
GCF_000940805.1	WP_044616390.1			Pseudomonadota	Gammaproteobacteria	Pseudomonadales	Natronospirillaceae	Gynuella	Gynuella sunshinyii YC6258
GCF_000012985.1	WP_011394275.1			Pseudomonadota	Gammaproteobacteria	Pseudomonadales	Oleiphilaceae	Hahella	Hahella chejuensis KCTC 2396
GCF_004851605.1	WP_136550083.1			Pseudomonadota	Gammaproteobacteria	Pseudomonadales	Oleiphilaceae	Hydrocarboniclastica	Hydrocarboniclastica marina
GCF_000284615.1	WP_014420346.1			Pseudomonadota	Gammaproteobacteria	Pseudomonadales	Oleiphilaceae	Marinobacter	Marinobacter hydrocarbonoclasticus ATCC 49840
GCF_002162375.1	WP_087459667.1			Pseudomonadota	Gammaproteobacteria	Pseudomonadales	Oleiphilaceae	Oleiphilus	Oleiphilus messinensis
GCF_001444425.1	WP_058020619.1			Pseudomonadota	Gammaproteobacteria	Pseudomonadales	Pseudohongiellaceae	Pseudohongiella	Pseudohongiella spirulinae
GCF_003991975.1	WP_109703968.1			Pseudomonadota	Gammaproteobacteria	Pseudomonadales	Pseudomonadaceae	Entomomonas	Entomomonas moraniae
GCF_001457615.1	WP_003096334.1			Pseudomonadota	Gammaproteobacteria	Pseudomonadales	Pseudomonadaceae	Pseudomonas	Pseudomonas aeruginosa
GCA_900475325.1	SQG00871.1			Pseudomonadota	Gammaproteobacteria	Pseudomonadales	Pseudomonadaceae	Pseudomonas_E	Paucimonas lemoignei
GCF_001267175.1	WP_053100824.1			Pseudomonadota	Gammaproteobacteria	Pseudomonadales	Pseudomonadaceae	Thiopseudomonas	Oblitimonas alkaliphila
GCF_011009015.1	WP_163831486.1			Pseudomonadota	Gammaproteobacteria	Pseudomonadales	Zooshikellaceae	Spartinivicinus	Spartinivicinus ruber
GCF_001579945.1	WP_066923366.1			Pseudomonadota	Gammaproteobacteria	Steroidobacterales	Steroidobacteraceae	Steroidobacter	Steroidobacter denitrificans
GCF_013340845.1	WP_029911182.1			Pseudomonadota	Gammaproteobacteria	Thiomicrospirales	Thiomicrospiraceae	Hydrogenovibrio	Hydrogenovibrio marinus
GCF_011398355.1	WP_173274067.1			Pseudomonadota	Gammaproteobacteria	Thiomicrospirales	Thiomicrospiraceae	Thiomicrorhabdus	Thiosulfatimonas sediminis
GCF_011398155.1	WP_173292186.1			Pseudomonadota	Gammaproteobacteria	Thiomicrospirales	Thiomicrospiraceae	Thiosulfativibrio	Thiosulfativibrio zosterae
GCF_001677435.1	WP_068617473.1			Pseudomonadota	Gammaproteobacteria	Woeseiales	Woeseiaceae	Woeseia	Woeseia oceani
GCF_003015185.1	WP_240623905.1			Pseudomonadota	Gammaproteobacteria	Xanthomonadales	Ahniellaceae	Ahniella	Ahniella affigens
GCF_003967035.1	WP_126539785.1			Pseudomonadota	Gammaproteobacteria	Xanthomonadales	Rhodanobacteraceae	Aerosticca	Aerosticca soli
GCF_001632775.1	WP_067643850.1			Pseudomonadota	Gammaproteobacteria	Xanthomonadales	Rhodanobacteraceae	Dokdonella	Dokdonella koreensis DS-123
GCF_000242255.2	WP_014402247.1			Pseudomonadota	Gammaproteobacteria	Xanthomonadales	Rhodanobacteraceae	Frateuria	Frateuria aurantia DSM 6220
GCF_001887595.1	WP_071924884.1			Pseudomonadota	Gammaproteobacteria	Xanthomonadales	Rhodanobacteraceae	Luteibacter	Luteibacter rhizovicinus DSM 16549
GCF_004168365.1	WP_242512332.1			Pseudomonadota	Gammaproteobacteria	Xanthomonadales	Rhodanobacteraceae	Pseudolysobacter	Pseudolysobacter antarcticus
GCF_001187785.1	WP_049725834.1			Pseudomonadota	Gammaproteobacteria	Xanthomonadales	Wenzhouxiangellaceae	Wenzhouxiangella	Wenzhouxiangella marina
GCF_900186865.1	WP_024957692.1			Pseudomonadota	Gammaproteobacteria	Xanthomonadales	Xanthomonadaceae	Stenotrophomonas	Stenotrophomonas maltophilia
GCF_000007145.1	WP_162274438.1			Pseudomonadota	Gammaproteobacteria	Xanthomonadales	Xanthomonadaceae	Xanthomonas	Xanthomonas campestris pv. campestris str. ATCC 33913
GCF_011801475.1				Pseudomonadota	Gammaproteobacteria	Xanthomonadales	Xanthomonadaceae	Xylella	Xylella fastidiosa
GCF_000014865.1	WP_041640534.1			Pseudomonadota	Magnetococcia	Magnetococcales	Magnetococcaceae	Magnetococcus	Magnetococcus marinus MC-1
GCF_000266885.1	WP_245536840.1			Spirochaetota	Leptospirae	Turneriellales	Turneriellaceae	Turneriella	Turneriella parva DSM 21527
GCF_000008685.2	WP_010889711.1			Spirochaetota	Spirochaetia	Borreliales	Borreliaceae	Borreliella	Borreliella burgdorferi B31
GCF_000507245.1	WP_024267702.1			Spirochaetota	Spirochaetia	DSM-27196	Salinispiraceae	Salinispira	Salinispira pacifica
GCF_000190435.1	WP_013608448.1			Spirochaetota	Spirochaetia	Sphaerochaetales	Sphaerochaetaceae	Sphaerochaeta	Sphaerochaeta globosa str. Buddy
GCF_008329945.1	WP_149566851.1			Spirochaetota	Spirochaetia	Spirochaetales_E	DSM-19205	Thiospirochaeta	Thiospirochaeta perfilievii
GCF_000025885.1	WP_041459654.1			Synergistota	Synergistia	Synergistales	Aminobacteriaceae	Aminobacterium	Aminobacterium colombiense DSM 12261
GCF_000024905.1	WP_012869994.1			Synergistota	Synergistia	Synergistales	Synergistaceae	Thermanaerovibrio	Thermanaerovibrio acidaminovorans DSM 6589
GCF_000233775.1	WP_014162734.1			Synergistota	Synergistia	Synergistales	Thermovirgaceae	Thermovirga	Thermovirga lienii DSM 17291
GCF_000212395.1	WP_013756290.1			Thermodesulfobiota	Thermodesulfobiia	Thermodesulfobiales	Thermodesulfobiaceae	Thermodesulfobium	Thermodesulfobium narugense DSM 14796
GCF_001547735.1	WP_068550731.1			Thermosulfidibacterota	Thermosulfidibacteria	Thermosulfidibacterales	Thermosulfidibacteraceae	Thermosulfidibacter	Thermosulfidibacter takaii ABI70S6
GCF_009936215.1	WP_161847211.1			Thermotogota	Thermotogae	Mesoaciditogales	Mesoaciditogaceae	Athalassotoga	Athalassotoga saccharophila
GCF_000023325.1	WP_237697563.1			Thermotogota	Thermotogae	Petrotogales	Kosmotogaceae	Kosmotoga	Kosmotoga olearia TBF 19.5.1
GCF_000147715.2	WP_201764216.1			Thermotogota	Thermotogae	Petrotogales	Kosmotogaceae	Mesotoga	Mesotoga prima MesG1.Ag.4.2
GCF_014701195.1	WP_190615992.1			Thermotogota	Thermotogae	Petrotogales	Petrotogaceae	Tepiditoga	Tepiditoga spiralis
GCF_000217815.1	WP_013932021.1			Thermotogota	Thermotogae	Thermotogales	DSM-5069	Pseudothermotoga	Pseudothermotoga thermarum DSM 5069
GCF_000017545.1	WP_148202085.1			Thermotogota	Thermotogae	Thermotogales	Fervidobacteriaceae	Fervidobacterium	Fervidobacterium nodosum Rt17-B1
GCF_000008545.1	WP_004081775.1			Thermotogota	Thermotogae	Thermotogales	Thermotogaceae	Thermotoga	Thermotoga maritima MSB8
GCF_001017655.1	WP_236682507.1			Verrucomicrobiota	Kiritimatiellia	Kiritimatiellales	Kiritimatiellaceae	Kiritimatiella	Kiritimatiella glycovorans
GCF_000019665.1	WP_202943648.1			Verrucomicrobiota	Verrucomicrobiae	Methylacidiphilales	Methylacidiphilaceae	Methylacidiphilum	Methylacidiphilum infernorum V4
GCF_000025905.1	WP_041745790.1	WP_148216450.1		Verrucomicrobiota	Verrucomicrobiae	Opitutales	Coraliomargaritaceae	Coraliomargarita	Coraliomargarita akajimensis DSM 45221
GCF_002310495.1	WP_096054310.1	WP_096057111.1		Verrucomicrobiota	Verrucomicrobiae	Opitutales	Opitutaceae	Nibricoccus	Nibricoccus aquaticus
GCF_000019965.1	WP_237702488.1			Verrucomicrobiota	Verrucomicrobiae	Opitutales	Opitutaceae	Opitutus	Opitutus terrae PB90-1
GCF_000020225.1	WP_012419760.1	WP_012420137.1		Verrucomicrobiota	Verrucomicrobiae	Verrucomicrobiales	Akkermansiaceae	Akkermansia	Akkermansia muciniphila ATCC BAA-835

## Sheet: b
b, Result of IDR/prion-like domain detection for ρ sequences in our representative database. Y, presence. N, absence.
ρ NCBI ID	Phylum	Class	Order	Family	Genus	Organism name	IDR_prediction	Prion_like_domain prediction
WP_110174891.1	Acidobacteriota	Vicinamibacteria	Vicinamibacterales	Vicinamibacteraceae	Luteitalea	Luteitalea pratensis	N	N
WP_234800951.1	Acidobacteriota	Vicinamibacteria	Vicinamibacterales	Vicinamibacteraceae	Luteitalea	Luteitalea pratensis	N	N
WP_228486201.1	Acidobacteriota	Terriglobia	Bryobacterales	Bryobacteraceae	Paludibaculum	Paludibaculum fermentans	Y	N
WP_114206569.1	Acidobacteriota	Terriglobia	Terriglobales	Acidobacteriaceae	Acidisarcina	Acidisarcina polymorpha	N	N
WP_014786148.1	Acidobacteriota	Terriglobia	Terriglobales	Acidobacteriaceae	Terriglobus	Terriglobus roseus DSM 18391	N	N
WP_015897571.1	Acidobacteriota	Terriglobia	Terriglobales	Acidobacteriaceae	Acidobacterium	Acidobacterium capsulatum ATCC 51196	N	N
WP_041569221.1	Acidobacteriota	Blastocatellia	Chloracidobacteriales	Chloracidobacteriaceae	Chloracidobacterium	Chloracidobacterium thermophilum B	N	N
WP_201328275.1	Acidobacteriota	Holophagae	Thermotomaculales	Thermotomaculaceae	Thermotomaculum	Thermotomaculum hydrothermale	N	N
WP_013131143.1	Actinomycetota	Actinomycetes	Streptosporangiales	Streptosporangiaceae	Thermobispora	Thermobispora bispora DSM 43833	Y	N
WP_012854248.1	Actinomycetota	Actinomycetes	Streptosporangiales	Streptosporangiaceae	Thermomonospora	Thermomonospora curvata DSM 43183	Y	N
WP_238378080.1	Actinomycetota	Actinomycetes	Acidothermales	Acidothermaceae	Acidothermus	Acidothermus cellulolyticus 11B	Y	N
WP_058234269.1	Actinomycetota	Actinomycetes	Actinomycetales	Dermabacteraceae	Devriesea	Devriesea agamarum	Y	N
WP_012785421.1	Actinomycetota	Actinomycetes	Streptomycetales	Catenulisporaceae	Catenulispora	Catenulispora acidiphila DSM 44928	Y	Y
WP_231951775.1	Actinomycetota	Actinomycetes	Actinomycetales	Microbacteriaceae	Aurantimicrobium	Aurantimicrobium minutum	Y	N
WP_014138080.1	Actinomycetota	Actinomycetes	Streptomycetales	Streptomycetaceae	Kitasatospora	Kitasatospora setae KM-6054	Y	N
WP_038502015.1	Actinomycetota	Actinomycetes	Actinomycetales	Microbacteriaceae	Rhodoluna	Rhodoluna lacicola	Y	N
NP_215813.1	Actinomycetota	Actinomycetes	Mycobacteriales	Mycobacteriaceae	Mycobacterium	Mycobacterium tuberculosis H37Rv	Y	N
WP_059383701.1	Actinomycetota	Actinomycetes	Mycobacteriales	Mycobacteriaceae	Rhodococcus	Rhodococcus rhodochrous	Y	Y
WP_022567394.1	Actinomycetota	Actinomycetes	Mycobacteriales	Mycobacteriaceae	Nocardia	Nocardia asteroides	Y	Y
WP_012833717.1	Actinomycetota	Actinomycetes	Mycobacteriales	Mycobacteriaceae	Gordonia	Gordonia bronchialis DSM 43247	Y	Y
WP_041322951.1	Actinomycetota	Actinomycetes	Mycobacteriales	Pseudonocardiaceae	Saccharomonospora	Saccharomonospora viridis DSM 43017	Y	N
WP_041406880.1	Actinomycetota	Actinomycetes	Mycobacteriales	Mycobacteriaceae	Segniliparus	Segniliparus rotundus DSM 44985	Y	N
WP_013125902.1	Actinomycetota	Actinomycetes	Mycobacteriales	Mycobacteriaceae	Tsukamurella	Tsukamurella paurometabola DSM 20162	Y	N
WP_053961528.1	Actinomycetota	Actinomycetes	Mycobacteriales	Mycobacteriaceae	Lawsonella	Lawsonella clevelandensis	Y	Y
WP_015804844.1	Actinomycetota	Actinomycetes	Mycobacteriales	Pseudonocardiaceae	Actinosynnema	Actinosynnema mirum DSM 43827	Y	N
WP_015747368.1	Actinomycetota	Actinomycetes	Mycobacteriales	Nakamurellaceae	Nakamurella	Nakamurella multipartita DSM 44233	Y	N
WP_014318941.1	Actinomycetota	Actinomycetes	Mycobacteriales	Mycobacteriaceae	Corynebacterium	Corynebacterium diphtheriae	Y	N
WP_012950138.1	Actinomycetota	Actinomycetes	Mycobacteriales	Geodermatophilaceae	Geodermatophilus	Geodermatophilus obscurus DSM 43160	Y	N
WP_041939787.1	Actinomycetota	Actinomycetes	Mycobacteriales	Frankiaceae	Frankia	Frankia alni ACN14a	Y	N
WP_173155954.1	Actinomycetota	Actinomycetes	Mycobacteriales	Micromonosporaceae	Phytohabitans	Phytohabitans suffuscus	Y	N
WP_041624579.1	Actinomycetota	Actinomycetes	Mycobacteriales	Micromonosporaceae	Stackebrandtia	Stackebrandtia nassauensis DSM 44728	Y	N
WP_246498048.1	Actinomycetota	Actinomycetes	Mycobacteriales	Micromonosporaceae	Natronoglycomyces	Natronoglycomyces albus	Y	N
WP_212827024.1	Actinomycetota	Actinomycetes	Mycobacteriales	Micromonosporaceae	Polymorphospora	Polymorphospora rubra	Y	N
WP_225983912.1	Actinomycetota	Actinomycetes	Mycobacteriales	Antricoccaceae	Epidermidibacterium	Epidermidibacterium keratini	Y	N
WP_041308707.1	Actinomycetota	Actinomycetes	Actinomycetales	Dermatophilaceae	Intrasporangium	Intrasporangium calvum DSM 43043	Y	N
WP_222829434.1	Actinomycetota	Actinomycetes	Actinomycetales	Cellulomonadaceae	Xylanimonas	Xylanimonas cellulosilytica DSM 15894	Y	N
WP_052594258.1	Actinomycetota	Actinomycetes	Actinomycetales	Dermatophilaceae	Luteipulveratus	Luteipulveratus mongoliensis	Y	N
WP_051277517.1	Actinomycetota	Actinomycetes	Actinomycetales	Dermatophilaceae	Dermatophilus	Dermatophilus congolensis	Y	N
WP_012888387.1	Actinomycetota	Actinomycetes	Streptosporangiales	Streptosporangiaceae	Streptosporangium	Streptosporangium roseum DSM 43021	Y	N
WP_013116297.1	Actinomycetota	Actinomycetes	Actinomycetales	Cellulomonadaceae	Cellulomonas	Cellulomonas flavigena DSM 20109	Y	N
WP_109268032.1	Actinomycetota	Actinomycetes	Actinomycetales	Micrococcaceae	Kocuria	Kocuria rosea	Y	Y
WP_012750809.1	Actinomycetota	Actinomycetes	Actinomycetales	Micrococcaceae	Micrococcus	Micrococcus luteus NCTC 2665	Y	N
WP_012866008.1	Actinomycetota	Actinomycetes	Actinomycetales	Cellulomonadaceae	Sanguibacter	Sanguibacter keddieii DSM 10542	Y	N
WP_161886021.1	Actinomycetota	Actinomycetes	Actinomycetales	Microbacteriaceae	Marisediminicola	Marisediminicola antarctica	Y	N
WP_012922633.1	Actinomycetota	Actinomycetes	Propionibacteriales	Kribbellaceae	Kribbella	Kribbella flavida DSM 17836	Y	N
WP_041685301.1	Actinomycetota	Actinomycetes	Actinomycetales	Micrococcaceae	Renibacterium	Renibacterium salmoninarum ATCC 33209	Y	N
WP_013151376.1	Actinomycetota	Actinomycetes	Streptosporangiales	Streptosporangiaceae	Nocardiopsis	Nocardiopsis dassonvillei subsp. dassonvillei DSM 43111	Y	Y
WP_218915922.1	Actinomycetota	Actinomycetes	Propionibacteriales	Propionibacteriaceae	Propionibacterium	Propionibacterium freudenreichii subsp. freudenreichii	Y	N
WP_041321737.1	Actinomycetota	Actinomycetes	Actinomycetales	Micrococcaceae	Rothia	Rothia dentocariosa ATCC 17931	Y	N
WP_097167335.1	Actinomycetota	Actinomycetes	Actinomycetales	Microbacteriaceae	Rathayibacter	Rathayibacter rathayi	Y	N
WP_144016897.1	Actinomycetota	Actinomycetes	Actinomycetales	Beutenbergiaceae	Beutenbergia	Beutenbergia cavernae DSM 12333	Y	N
WP_120763152.1	Actinomycetota	Actinomycetes	Actinomycetales	Microbacteriaceae	Homoserinibacter	Protaetiibacter intestinalis	Y	Y
WP_231851480.1	Actinomycetota	Actinomycetes	Propionibacteriales	Propionibacteriaceae	Microlunatus	Microlunatus phosphovorus NM-1	Y	N
WP_115306735.1	Actinomycetota	Actinomycetes	Actinomycetales	Dermatophilaceae	Kytococcus	Kytococcus sedentarius DSM 20547	Y	N
WP_015772058.1	Actinomycetota	Actinomycetes	Actinomycetales	Cellulomonadaceae	Jonesia	Jonesia denitrificans DSM 20603	Y	Y
WP_234028392.1	Actinomycetota	Actinomycetes	Propionibacteriales	Propionibacteriaceae	Arachnia	Arachnia propionica	Y	N
WP_015775956.1	Actinomycetota	Actinomycetes	Actinomycetales	Dermabacteraceae	Brachybacterium	Brachybacterium faecium DSM 4810	Y	N
WP_012803314.1	Actinomycetota	Coriobacteriia	Coriobacteriales	Eggerthellaceae	Cryptobacterium	Cryptobacterium curtum DSM 15641	Y	Y
WP_066663083.1	Actinomycetota	Coriobacteriia	Coriobacteriales	Eggerthellaceae	Denitrobacterium	Denitrobacterium detoxificans	Y	Y
WP_009608903.1	Actinomycetota	Coriobacteriia	Coriobacteriales	Eggerthellaceae	Eggerthella	Eggerthella lenta DSM 2243	Y	Y
WP_079536273.1	Actinomycetota	Coriobacteriia	Coriobacteriales	Eggerthellaceae	Phoenicibacter	Phoenicibacter congonensis	Y	N
WP_022740184.1	Actinomycetota	Coriobacteriia	Coriobacteriales	Eggerthellaceae	Adlercreutzia	Adlercreutzia equolifaciens DSM 19450	Y	N
WP_082019701.1	Actinomycetota	Coriobacteriia	Coriobacteriales	Eggerthellaceae	Berryella	Berryella intestinalis	Y	Y
WP_012808620.1	Actinomycetota	Coriobacteriia	Coriobacteriales	Atopobiaceae	Lancefieldella	Atopobium parvulum DSM 20469	Y	N
WP_013251616.1	Actinomycetota	Coriobacteriia	Coriobacteriales	Atopobiaceae	Olsenella	Olsenella uli DSM 7084	Y	N
WP_013708992.1	Actinomycetota	Coriobacteriia	Coriobacteriales	Coriobacteriaceae	Coriobacterium	Coriobacterium glomerans PW2	Y	N
WP_239057655.1	Actinomycetota	Coriobacteriia	Coriobacteriales	Coriobacteriaceae	Collinsella	Collinsella aerofaciens ATCC 25986	Y	N
WP_081442844.1	Actinomycetota	Actinomycetes	Actinomycetales	Bifidobacteriaceae	Scardovia	Scardovia inopinata JCM 12537	Y	N
WP_033509780.1	Actinomycetota	Actinomycetes	Actinomycetales	Bifidobacteriaceae	Bifidobacterium	Bifidobacterium bifidum ATCC 29521 = JCM 1255 = DSM 20456	Y	N
WP_006289569.1	Actinomycetota	Actinomycetes	Actinomycetales	Bifidobacteriaceae	Scardovia	Parascardovia denticolens DSM 10105 = JCM 12538	Y	N
WP_002516782.1	Actinomycetota	Actinomycetes	Propionibacteriales	Propionibacteriaceae	Cutibacterium	Cutibacterium acnes	Y	Y
WP_049765883.1	Actinomycetota	Actinomycetes	Actinomycetales	Actinomycetaceae	Arcanobacterium	Arcanobacterium haemolyticum DSM 20595	Y	N
WP_035277068.1	Actinomycetota	Actinomycetes	Actinomycetales	Actinomycetaceae	Actinotignum	Actinotignum schaalii	Y	Y
WP_130650830.1	Actinomycetota	Nitriliruptoria	Nitriliruptorales	Nitriliruptoraceae	Egicoccus	Egicoccus halophilus	Y	N
WP_131154125.1	Actinomycetota	Nitriliruptoria	Euzebyales	Egibacteraceae	Egibacter	Egibacter rhizosphaerae	Y	N
WP_015799202.1	Actinomycetota	Acidimicrobiia	Acidimicrobiales	Acidimicrobiaceae	Acidimicrobium	Acidimicrobium ferrooxidans DSM 10331	Y	N
WP_012786771.1	Actinomycetota	Actinomycetes	Streptomycetales	Catenulisporaceae	Catenulispora	Catenulispora acidiphila DSM 44928	Y	N
WP_229023088.1	Actinomycetota	Acidimicrobiia	Acidimicrobiales	SKKL01	Actinomarinicola	Actinomarinicola tropica	Y	N
WP_104913868.1	Actinomycetota	Actinomycetes	Actinomycetales	Microbacteriaceae	Pontimonas	Pontimonas salivibrio	Y	N
WP_202944144.1	Aquificota	Aquificae	Hydrogenothermales	Hydrogenothermaceae	Persephonella	Persephonella marina EX-H1	N	N
WP_232500479.1	Aquificota	Aquificae	Aquificales	Aquificaceae	Hydrogenobacter	Hydrogenobacter thermophilus TK-6	N	N
WP_245565862.1	Aquificota	Aquificae	Aquificales	Aquificaceae	Thermocrinis	Thermocrinis ruber	N	N
WP_244829582.1	Aquificota	Desulfurobacteriia	Desulfurobacteriales	Desulfurobacteriaceae	Desulfurobacterium	Desulfurobacterium thermolithotrophum DSM 11699	N	N
WP_038476542.1	Armatimonadota	Fimbriimonadia	Fimbriimonadales	Fimbriimonadaceae	Fimbriimonas	Fimbriimonas ginsengisoli Gsoil 348	N	N
WP_246465349.1	Atribacterota	Atribacteria	Atribacterales	Atribacteraceae	Atribacter	Atribacter laminatus	N	N
WP_212775236.1	Bacillota	Bacilli	Thermoactinomycetales	JIR-001	Polycladomyces	Polycladomyces abyssicola	N	N
WP_009710481.1	Bacillota	Bacilli	Thermoactinomycetales	DSM-45169	Kroppenstedtia	Kroppenstedtia eburnea	N	N
WP_013077149.1	Bacillota	Bacilli	Kyrpidiales	Kyrpidiaceae	Kyrpidia	Kyrpidia tusciae DSM 2912	N	N
WP_017252384.1	Bacillota	Bacilli	Brevibacillales	Brevibacillaceae	Brevibacillus	Brevibacillus brevis	Y	N
WP_124728512.1	Bacillota	Bacilli	Thermoactinomycetales	Thermoactinomycetaceae	Staphylospora	Staphylospora marina	Y	N
WP_003253705.1	Bacillota	Bacilli	Bacillales	Anoxybacillaceae	Parageobacillus	Parageobacillus thermoglucosidasius	N	N
WP_012811989.1	Bacillota	Bacilli	Alicyclobacillales	Alicyclobacillaceae	Alicyclobacillus	Alicyclobacillus acidocaldarius subsp. acidocaldarius DSM 446	Y	N
WP_013059823.1	Bacillota	Bacilli	Bacillales	Bacillaceae_H	Priestia	Priestia megaterium NBRC 15308 = ATCC 14581	N	N
NP_391589.2	Bacillota	Bacilli	Bacillales	Bacillaceae	Bacillus	Bacillus subtilis subsp. subtilis str. 168	N	N
WP_019685779.1	Bacillota	Bacilli	Paenibacillales	Paenibacillaceae	Paenibacillus	Paenibacillus polymyxa	Y	N
AMO84274.1	Bacillota	Bacilli	Bacillales_A	Planococcaceae	Solibacillus	Solibacillus silvestris	N	N
WP_063234168.1	Bacillota	Bacilli	Bacillales_B	DSM-1321	Peribacillus	Peribacillus simplex NBRC 15720 = DSM 1321	N	N
WP_114373149.1	Bacillota	Bacilli	Bacillales_H	Marinococcaceae	Salicibibacter	Salicibibacter kimchii	N	N
WP_003727875.1	Bacillota	Bacilli	Lactobacillales	Listeriaceae	Listeria	Listeria monocytogenes	N	N
WP_014644849.1	Bacillota	Bacilli	Bacillales_D	Halobacillaceae	Halobacillus	Halobacillus halophilus DSM 2266	N	N
WP_143896461.1	Bacillota	Bacilli	Bacillales_D	Amphibacillaceae	Radiobacillus	Radiobacillus deserti	N	N
WP_011067397.1	Bacillota	Bacilli	Bacillales_D	Amphibacillaceae	Oceanobacillus	Oceanobacillus iheyensis HTE831	N	N
WP_050351168.1	Bacillota	Bacilli	Bacillales_D	Amphibacillaceae	Virgibacillus	Virgibacillus pantothenticus	N	N
WP_015010781.1	Bacillota	Bacilli	Bacillales_D	Amphibacillaceae	Amphibacillus	Amphibacillus xylanus NBRC 15112	N	N
WP_062471588.1	Bacillota	Bacilli	Lactobacillales	Aerococcaceae	Jeotgalibaca	Jeotgalibaca dankookensis	N	N
WP_010009306.1	Bacillota	Bacilli	Lactobacillales	Lactobacillaceae	Loigolactobacillus	Lactobacillus coryniformis subsp. coryniformis KCTC 3167 = DSM 20001	N	N
WP_003642051.1	Bacillota	Bacilli	Lactobacillales	Lactobacillaceae	Lactiplantibacillus	Lactiplantibacillus plantarum	N	N
WP_003142273.1	Bacillota	Bacilli	Lactobacillales	Aerococcaceae	Aerococcus	Aerococcus viridans	N	N
WP_001115098.1	Bacillota	Bacilli	Staphylococcales	Staphylococcaceae	Staphylococcus	Staphylococcus aureus	N	N
WP_118989555.1	Bacillota	Bacilli	Lactobacillales	Aerococcaceae	Suicoccus	Suicoccus acidiformans	Y	N
WP_015360013.1	Bacillota_A	Clostridia	DSM-8532	DSM-8532	Thermoclostridium	Thermoclostridium stercorarium subsp. stercorarium DSM 8532	Y	N
WP_103082344.1	Bacillota_A	Clostridia	Acetivibrionales	DSM-5807	Pseudoclostridium	Pseudoclostridium thermosuccinogenes	Y	N
WP_013779907.1	Bacillota_A	Clostridia	Mahellales	Mahellaceae	Mahella	Mahella australiensis 50-1 BON	Y	N
WP_132028140.1	Bacillota_A	Clostridia	Tissierellales	Tepidimicrobiaceae	Keratinibaculum	Keratinibaculum paraultunense	Y	N
WP_014966398.1	Bacillota_A	Clostridia	Tissierellales	Gottschalkiaceae	Gottschalkia	Gottschalkia acidurici 9a	N	N
WP_128425275.1	Bacillota_A	Clostridia	Tissierellales	Tissierellaceae	Gudongella	Gudongella oleilytica	Y	N
WP_014355693.1	Bacillota_A	Clostridia	Eubacteriales	Eubacteriaceae	Acetobacterium	Acetobacterium woodii DSM 1030	Y	N
WP_038352810.1	Bacillota_A	Clostridia	Eubacteriales	Eubacteriaceae	Eubacterium	Eubacterium limosum	Y	N
WP_012198440.1	Bacillota_A	Clostridia	Lachnospirales	Lachnospiraceae	Lachnoclostridium	Lachnoclostridium phytofermentans ISDg	Y	N
WP_184095291.1	Bacillota_A	Clostridia	Lachnospirales	Lachnospiraceae	Anaerocolumna	Anaerocolumna cellulosilytica	Y	N
WP_212692630.1	Bacillota_A	Clostridia	Lachnospirales	Vallitaleaceae	Vallitalea	Vallitalea guaymasensis	Y	N
WP_125138406.1	Bacillota_A	Clostridia	Lachnospirales	Vallitaleaceae	Petrocella	Petrocella atlantisensis	Y	N
WP_206708657.1	Bacillota_A	Thermosediminibacteria	Koleobacterales	Koleobacteraceae	Koleobacter	Koleobacter methoxysyntrophicus	N	N
WP_245523156.1	Bacillota_A	Thermosediminibacteria	Thermosediminibacterales	Thermosediminibacteraceae	Thermosediminibacter	Thermosediminibacter oceani DSM 16646	N	N
WP_163065107.1	Bacillota_A	Clostridia	Peptostreptococcales	Anaerovoracaceae	Aminipila	Aminipila butyrica	Y	N
WP_082771206.1	Bacillota_A	Clostridia	Christensenellales	Christensenellaceae	Christensenella	Christensenella minuta	Y	N
WP_011917041.1	Bacillota_A	Thermoanaerobacteria	Caldicellulosiruptorales	Caldicellulosiruptoraceae	Caldicellulosiruptor	Caldicellulosiruptor saccharolyticus DSM 8903	Y	N
WP_012451527.1	Bacillota_A	Clostridia	Clostridiales	Clostridiaceae	Clostridium	Clostridium botulinum E3 str. Alaska E43	Y	Y
WP_003437851.1	Bacillota_A	Clostridia	Peptostreptococcales	Peptostreptococcaceae	Clostridioides	Clostridioides difficile ATCC 9689 = DSM 1296	Y	Y
WP_106012287.1	Bacillota_A	Clostridia	Saccharofermentanales	Fastidiosipilaceae	Fastidiosipila	Fastidiosipila sanguinis	Y	N
WP_197710842.1	Bacillota_A	Clostridia	Lachnospirales	Lachnospiraceae	Massilistercora	Massilistercora timonensis	Y	N
WP_039946127.1	Bacillota_A	Clostridia	Lachnospirales	Lachnospiraceae	Anaerostipes	Anaerostipes caccae L1-92	Y	N
WP_004832663.1	Bacillota_A	Clostridia	Tissierellales	Peptoniphilaceae	Parvimonas	Parvimonas micra	Y	N
WP_138210821.1	Bacillota_A	Clostridia	Clostridiales	Clostridiaceae	Hathewaya	Hathewaya histolytica	Y	N
WP_111524113.1	Bacillota_A	Clostridia	Lachnospirales	Lachnospiraceae	Lachnoanaerobaculum	Lachnoanaerobaculum umeaense	Y	Y
WP_015777681.1	Bacillota_A	Clostridia	Tissierellales	Peptoniphilaceae	Anaerococcus	Anaerococcus prevotii DSM 20548	N	N
WP_072515148.1	Bacillota_A	Clostridia	Tissierellales	Peptoniphilaceae	Ndongobacter	Ndongobacter massiliensis	Y	N
WP_015051805.1	Bacillota_B	DSM-12270	Thermacetogeniales	Thermacetogeniaceae	Thermacetogenium	Thermacetogenium phaeum DSM 12270	N	N
AEG16938.1	Bacillota_B	Desulfotomaculia	Desulfotomaculales	Desulfovirgulaceae	Desulfofundulus	Desulfofundulus kuznetsovii DSM 6115	Y	N
WP_013176448.1	Bacillota_B	Syntrophomonadia	Syntrophomonadales	Syntrophothermaceae	Syntrophothermus	Syntrophothermus lipocalidus DSM 12680	N	N
BAF61016.1	Bacillota_B	Desulfotomaculia	Desulfotomaculales	Pelotomaculaceae	Pelotomaculum	Pelotomaculum thermopropionicum SI	Y	N
AVX29945.1	Bacillota_B	GCA-003054495	Carboxydocellales	Carboxydocellaceae	Carboxydocella	Carboxydocella thermautotrophica	N	N
WP_083773329.1	Bacillota_B	Desulfotomaculia	Desulfotomaculales	Desulfofarciminaceae	Desulfofarcimen	Desulfofarcimen acetoxidans DSM 771	Y	N
WP_011343078.1	Bacillota_B	Z-2901	Carboxydothermales	Carboxydothermaceae	Carboxydothermus	Carboxydothermus hydrogenoformans Z-2901	N	N
WP_011641781.1	Bacillota_B	Syntrophomonadia	Syntrophomonadales	Syntrophomonadaceae	Syntrophomonas	Syntrophomonas wolfei subsp. wolfei str. Goettingen G311	N	N
WP_089609275.1	Bacillota_B	Dehalobacteriia	Dehalobacteriales	Dehalobacteriaceae	Dehalobacterium	Dehalobacterium formicoaceticum	N	N
WP_235551422.1	Bacillota_B	Moorellia	Moorellales	Moorellaceae	Moorella	Moorella thermoacetica	N	N
WP_245527917.1	Bacillota_B	Desulfotomaculia	Ammonifexales	Ammonificaceae	Ammonifex	Ammonifex degensii KC4	Y	N
WP_012449254.1	Bacillota_D	Natranaerobiia	Natranaerobiales	Natranaerobiaceae	Natranaerobius	Natranaerobius thermophilus JW/NM-WN-LF	N	N
WP_042500764.1	Bacillota_E	Thermaerobacteria	Thermaerobacterales	Thermaerobacteraceae	Thermaerobacter	Thermaerobacter marianensis DSM 12885	N	N
WP_015923520.1	Bacillota_F	Halanaerobiia	Halanaerobiales	Halothermotrichaceae	Halothermothrix	Halothermothrix orenii H 168	N	N
WP_245528303.1	Bacillota_F	Halanaerobiia	Halanaerobiales	Halanaerobiaceae	Halanaerobium	Halanaerobium praevalens DSM 2228	N	N
WP_236777936.1	Bacillota_F	Halanaerobiia	DY22613	DY22613	Anoxybacter	Anoxybacter fermentans	N	N
WP_013279165.1	Bacillota_F	Halanaerobiia	Halobacteroidales	Acetohalobiaceae	Acetohalobium	Acetohalobium arabaticum DSM 5501	N	N
WP_015328069.1	Bacillota_F	Halanaerobiia	Halobacteroidales	Halobacteroidaceae	Halobacteroides	Halobacteroides halobius DSM 5150	N	N
WP_068140099.1	Bacillota_G	Limnochordia	Limnochordales	Limnochordaceae	Limnochorda	Limnochorda pilosa	N	N
WP_003535540.1	Bacillota_I	Bacilli_A	Erysipelotrichales	Coprobacillaceae	Thomasclavelia	Erysipelatoclostridium ramosum DSM 1402	Y	N
WP_014789917.1	Bacteroidota	Bacteroidia	Flavobacteriales	Weeksellaceae	Ornithobacterium	Ornithobacterium rhinotracheale DSM 15997	Y	Y
WP_014798679.1	Bacteroidota	Bacteroidia	Cytophagales	Bernardetiaceae	Bernardetia	Bernardetia litoralis DSM 6794	Y	N
WP_025609297.1	Bacteroidota	Bacteroidia	Cytophagales	Hymenobacteraceae	Pontibacter	Pontibacter actiniarum	Y	Y
WP_013443913.1	Bacteroidota	Bacteroidia	Bacteroidales	Paludibacteraceae	Paludibacter	Paludibacter propionicigenes WB4	Y	N
WP_013598311.1	Bacteroidota	Bacteroidia	Flavobacteriales	Weeksellaceae	Weeksella	Weeksella virosa DSM 16922	Y	N
WP_011586943.1	Bacteroidota	Bacteroidia	Cytophagales	Cytophagaceae	Cytophaga	Cytophaga hutchinsonii ATCC 33406	Y	N
WP_015814641.1	Bacteroidota	Bacteroidia	Cytophagales	Spirosomataceae	Dyadobacter	Dyadobacter fermentans DSM 18053	Y	N
AFK04797.1	Bacteroidota	Bacteroidia	Cytophagales	Spirosomataceae	Emticicia	Emticicia oligotrophica DSM 17448	Y	N
WP_013929372.1	Bacteroidota	Bacteroidia	Cytophagales	Spirosomataceae	Runella	Runella slithyformis DSM 19594	Y	N
WP_173072576.1	Bacteroidota	Bacteroidia	Bacteroidales	Tenuifilaceae	Tenuifilum	Tenuifilum thalassicum	Y	N
WP_013185978.1	Bacteroidota	Bacteroidia	Flavobacteriales	Flavobacteriaceae	Croceibacter	Croceibacter atlanticus HTCC2559	Y	N
WP_100210771.1	Bacteroidota	Bacteroidia	Flavobacteriales	Flavobacteriaceae	Tenacibaculum	Tenacibaculum maritimum NCIMB 2154	Y	N
WP_011107884.1	Bacteroidota	Bacteroidia	Bacteroidales	Bacteroidaceae	Bacteroides	Bacteroides thetaiotaomicron VPI-5482	Y	N
WP_062542547.1	Bacteroidota	Bacteroidia	Cytophagales	Hymenobacteraceae	Rufibacter	Rufibacter tibetensis	Y	Y
WP_014019233.1	Bacteroidota	Bacteroidia	Cytophagales	Cyclobacteriaceae	Cyclobacterium	Cyclobacterium marinum DSM 745	Y	N
WP_014031819.1	Bacteroidota	Bacteroidia	Flavobacteriales	Flavobacteriaceae	Flagellimonas	Muricauda ruestringensis DSM 13258	Y	N
WP_015023054.1	Bacteroidota	Bacteroidia	Flavobacteriales	Flavobacteriaceae	Psychroflexus	Psychroflexus torquis ATCC 700755	Y	N
WP_013454911.1	Bacteroidota	Bacteroidia	Cytophagales	Cyclobacteriaceae	Marivirga	Marivirga tractuosa DSM 4126	Y	N
WP_015782825.1	Bacteroidota	Bacteroidia	Flavobacteriales	Flavobacteriaceae	Capnocytophaga	Capnocytophaga ochracea DSM 7271	Y	Y
WP_070236554.1	Bacteroidota	Bacteroidia	Flavobacteriales	Flavobacteriaceae	Urechidicola	Urechidicola croceus	Y	N
WP_044638243.1	Bacteroidota	Bacteroidia	Flavobacteriales	Flavobacteriaceae	Siansivirga	Siansivirga zeaxanthinifaciens CC-SAMT-1	Y	N
WP_142783504.1	Bacteroidota	Bacteroidia	Flavobacteriales	Flavobacteriaceae	Changchengzhania	Changchengzhania lutea	Y	N
WP_179242477.1	Bacteroidota	Bacteroidia	Flavobacteriales	Flavobacteriaceae	Costertonia	Costertonia aggregata	Y	N
ADB37345.1	Bacteroidota	Bacteroidia	Cytophagales	Spirosomataceae	Spirosoma	Spirosoma linguale DSM 74	Y	N
WP_014771245.1	Bacteroidota	Bacteroidia	Cytophagales	Cyclobacteriaceae	Belliella	Belliella baltica DSM 15883	Y	N
WP_105216573.1	Bacteroidota	Bacteroidia	Flavobacteriales	Flavobacteriaceae	Pukyongia	Pukyongia salina	Y	N
WP_013410082.1	Bacteroidota	Bacteroidia	Cytophagales	Spirosomataceae	Leadbetterella	Leadbetterella byssophila DSM 17132	Y	N
WP_013621874.1	Bacteroidota	Bacteroidia	Flavobacteriales	Flavobacteriaceae	Cellulophaga	Cellulophaga lytica DSM 7489	Y	N
WP_013070468.1	Bacteroidota	Bacteroidia	Flavobacteriales	Flavobacteriaceae	Zunongwangia	Zunongwangia profunda SM-A87	Y	N
WP_014200558.1	Bacteroidota	Bacteroidia	Flavobacteriales	Schleiferiaceae	Owenweeksia	Owenweeksia hongkongensis DSM 17368	Y	N
WP_035328434.1	Bacteroidota	Bacteroidia	Flavobacteriales	Flavobacteriaceae	Dokdonia	Dokdonia donghaensis DSW-1	Y	N
WP_210758312.1	Bacteroidota	Bacteroidia	Flavobacteriales	Schleiferiaceae	Croceimicrobium	Croceimicrobium hydrocarbonivorans	Y	N
WP_139065441.1	Bacteroidota	Bacteroidia	Flavobacteriales	Flavobacteriaceae	Gillisia	Antarcticibacterium flavum	Y	N
WP_025277529.1	Bacteroidota	Bacteroidia	Bacteroidales	Barnesiellaceae	Barnesiella	Barnesiella viscericola DSM 18177	Y	N
WP_015754082.1	Bacteroidota	Bacteroidia	Flavobacteriales	Flavobacteriaceae	Robiginitalea	Robiginitalea biformata HTCC2501	Y	N
WP_011966434.1	Bacteroidota	Bacteroidia	Bacteroidales	Tannerellaceae	Parabacteroides	Parabacteroides distasonis ATCC 8503	Y	N
WP_111371190.1	Bacteroidota	Bacteroidia	Cytophagales	Spirosomataceae	Arcticibacterium	Arcticibacterium luteifluviistationis	Y	N
WP_013688368.1	Bacteroidota	Bacteroidia	Flavobacteriales	Crocinitomicaceae	Fluviicola	Fluviicola taffensis DSM 16823	Y	N
WP_013610531.1	Bacteroidota	Bacteroidia	Bacteroidales	Marinifilaceae	Odoribacter	Odoribacter splanchnicus DSM 20712	Y	N
WP_015808876.1	Bacteroidota	Bacteroidia	Sphingobacteriales	Sphingobacteriaceae	Pedobacter	Pedobacter heparinus DSM 2366	Y	Y
WP_013994115.1	Bacteroidota	Bacteroidia	Flavobacteriales	Flavobacteriaceae	Zobellia	Zobellia galactanivorans	Y	N
WP_232468442.1	Bacteroidota	Bacteroidia	Bacteroidales	Marinilabiliaceae	Natronoflexus	Alkalitalea saponilacus	Y	N
WP_132129852.1	Bacteroidota	Bacteroidia	Sphingobacteriales	Sphingobacteriaceae	Anseongella	Anseongella ginsenosidimutans	Y	N
WP_038565576.1	Bacteroidota	Bacteroidia	Bacteroidales	Prolixibacteraceae	Draconibacterium	Draconibacterium orientale	Y	Y
WP_245552120.1	Bacteroidota	Bacteroidia	Chitinophagales	Chitinophagaceae	Chitinophaga	Chitinophaga pinensis DSM 2588	Y	N
WP_004916680.1	Bacteroidota	Bacteroidia	Flavobacteriales	Weeksellaceae	Riemerella	Riemerella anatipestifer ATCC 11845 = DSM 15868	Y	N
WP_130542243.1	Bacteroidota	Bacteroidia	Chitinophagales	Chitinophagaceae	Pseudobacter	Pseudobacter ginsenosidimutans	Y	N
WP_002982733.1	Bacteroidota	Bacteroidia	Flavobacteriales	Weeksellaceae	Chryseobacterium	Chryseobacterium gleum	Y	N
WP_231940467.1	Bacteroidota	Bacteroidia	Chitinophagales	Chitinophagaceae	Filimonas	Filimonas lacunae	Y	N
WP_245999775.1	Bacteroidota	Bacteroidia	Chitinophagales	Chitinophagaceae	Paraflavitalea	Paraflavitalea soli	Y	N
WP_096685813.1	Bacteroidota	Bacteroidia	Flavobacteriales	Ichthyobacteriaceae	Ichthyobacterium	Ichthyobacterium seriolicida	Y	N
WP_147189956.1	Bacteroidota	Bacteroidia	Chitinophagales	Chitinophagaceae	Panacibacter	Panacibacter ginsenosidivorans	Y	N
WP_057954047.1	Bacteroidota	Bacteroidia	Bacteroidales	Salinivirgaceae	Salinivirga	Salinivirga cyanobacteriivorans	Y	N
WP_069800053.1	Bacteroidota	Bacteroidia	Flavobacteriales	Weeksellaceae	Cloacibacterium	Cloacibacterium normanense	Y	Y
WP_242675421.1	Bacteroidota	Bacteroidia	Chitinophagales	Chitinophagaceae	Niastella	Niastella koreensis GR20-10	Y	N
WP_014854693.1	Bacteroidota	Ignavibacteria	Ignavibacteriales	Melioribacteraceae	Melioribacter	Melioribacter roseus P3M-2	N	N
WP_041294446.1	Bacteroidota	Ignavibacteria	Ignavibacteriales	Ignavibacteriaceae	Ignavibacterium	Ignavibacterium album JCM 16511	N	N
WP_245527680.1	Bacteroidota	Chlorobiia	Chlorobiales	Chloroherpetonaceae	Chloroherpeton	Chloroherpeton thalassium ATCC 35110	N	N
WP_223294159.1	Bacteroidota	Chlorobiia	Chlorobiales	Chlorobiaceae	Chlorobium	Chlorobium limicola DSM 245	N	N
WP_226986878.1	Bacteroidota	Chlorobiia	Chlorobiales	Chlorobiaceae	Chlorobaculum	Chlorobaculum tepidum TLS	N	N
WP_244148034.1	Bacteroidota	Chlorobiia	Chlorobiales	Chlorobiaceae	Prosthecochloris	Prosthecochloris aestuarii DSM 271	N	N
WP_012844798.1	Bacteroidota	Rhodothermia	Rhodothermales	Rhodothermaceae	Rhodothermus	Rhodothermus marinus DSM 4252	Y	N
WP_245550116.1	Bacteroidota	Bacteroidia	Chitinophagales	Saprospiraceae	Haliscomenobacter	Haliscomenobacter hydrossis DSM 1100	Y	N
WP_013062493.1	Bacteroidota	Rhodothermia	Rhodothermales	Salinibacteraceae	Salinibacter	Salinibacter ruber DSM 13855	Y	N
WP_013760319.1	Bacteroidota	Bacteroidia	Bacteroidales	Porphyromonadaceae	Porphyromonas	Porphyromonas asaccharolytica DSM 20707	Y	Y
WP_011405059.1	Bacteroidota	Rhodothermia	Rhodothermales	Salinibacteraceae	Salinibacter	Salinibacter ruber DSM 13855	N	N
WP_012844967.1	Bacteroidota	Rhodothermia	Rhodothermales	Rhodothermaceae	Rhodothermus	Rhodothermus marinus DSM 4252	N	N
WP_246186081.1	Bacteroidota	Bacteroidia	Chitinophagales	Chitinophagaceae	Phnomibacter	Phnomibacter ginsenosidimutans	Y	N
WP_038452042.1	Bdellovibrionota	Bdellovibrionia	Bdellovibrionales	Bdellovibrionaceae	Bdellovibrio	Bdellovibrio bacteriovorus HD100	N	N
WP_102242404.1	Bdellovibrionota	Bacteriovoracia	Bacteriovoracales	Bacteriovoracaceae	Bacteriovorax	Bacteriovorax stolpii	N	N
WP_014243319.1	Bdellovibrionota	Bacteriovoracia	Bacteriovoracales	Bacteriovoracaceae	Halobacteriovorax	Halobacteriovorax marinus SJ	N	N
WP_014453390.1	Caldisericota	Caldisericia	Caldisericales	Caldisericaceae	Caldisericum	Caldisericum exile AZM16c01	Y	N
WP_044281836.1	Calditrichota	Calditrichia	Calditrichales	Calditrichaceae	Caldithrix	Caldithrix abyssi DSM 13497	N	N
WP_006930726.1	Calditrichota	Calditrichia	Calditrichales	Calditrichaceae	Caldithrix	Caldithrix abyssi DSM 13497	N	N
WP_046550475.1	Campylobacterota	Campylobacteria	Campylobacterales	Sulfurovaceae	Sulfurovum	Sulfurovum lithotrophicum	Y	N
WP_105916757.1	Campylobacterota	Campylobacteria	Campylobacterales	Arcobacteraceae	Aliarcobacter	Arcobacter cryaerophilus ATCC 43158	Y	N
WP_234697149.1	Campylobacterota	Campylobacteria	Campylobacterales	Nitratiruptoraceae	Nitrosophilus	Nitrosophilus alvini	Y	N
WP_013136538.1	Campylobacterota	Campylobacteria	Campylobacterales	Arcobacteraceae	Arcobacter	Arcobacter nitrofigilis DSM 7299	Y	N
WP_013554582.1	Campylobacterota	Campylobacteria	Campylobacterales	Sulfurovaceae	Nitratifractor	Nitratifractor salsuginis DSM 16511	Y	N
WP_013326414.1	Campylobacterota	Campylobacteria	Campylobacterales	Sulfurimonadaceae	Sulfurimonas	Sulfurimonas autotrophica DSM 16294	Y	N
WP_071627575.1	Campylobacterota	Campylobacteria	Campylobacterales	Arcobacteraceae	Poseidonibacter	Poseidonibacter lekithochrous	Y	N
WP_013459409.1	Campylobacterota	Campylobacteria	Campylobacterales	Sulfurimonadaceae	Sulfuricurvum	Sulfuricurvum kujiense DSM 16994	Y	N
WP_114838194.1	Campylobacterota	Campylobacteria	Campylobacterales	Arcobacteraceae	Halarcobacter	Halarcobacter bivalviorum	Y	N
WP_011138720.1	Campylobacterota	Campylobacteria	Campylobacterales	Helicobacteraceae	Wolinella	Wolinella succinogenes DSM 1740	Y	N
WP_108169896.1	Campylobacterota	Campylobacteria	Campylobacterales	Helicobacteraceae	Helicobacter	Helicobacter pylori NCTC 11637 = CCUG 17874 = ATCC 43504	Y	N
WP_012856246.1	Campylobacterota	Campylobacteria	Campylobacterales	Sulfurospirillaceae	Sulfurospirillum	Sulfurospirillum deleyianum DSM 6946	Y	N
WP_002850294.1	Campylobacterota	Campylobacteria	Campylobacterales	Campylobacteraceae	Campylobacter	Campylobacter fetus subsp. fetus	Y	N
AHF96736.1	Campylobacterota_A	Desulfurellia	Desulfurellales	Desulfurellaceae	Desulfurella	Desulfurella acetivorans A63	N	N
WP_013681179.1	Campylobacterota_A	Desulfurellia	Desulfurellales	Hippeaceae	Hippea	Hippea maritima DSM 10411	Y	N
WP_013182698.1	Chlamydiota	Chlamydiia	Chlamydiales	Waddliaceae	Waddlia	Waddlia chondrophila WSU 86-1044	Y	N
WP_231919529.1	Chlamydiota	Chlamydiia	Chlamydiales	Simkaniaceae	Simkania	Simkania negevensis Z	N	N
WP_009871853.1	Chlamydiota	Chlamydiia	Chlamydiales	Chlamydiaceae	Chlamydia	Chlamydia trachomatis A/HAR-13	Y	N
ABX06013.1	Chloroflexota	Chloroflexia	Chloroflexales	Herpetosiphonaceae	Herpetosiphon	Herpetosiphon aurantiacus DSM 785	N	N
WP_041332171.1	Chloroflexota	Chloroflexia	Chloroflexales	Roseiflexaceae	Roseiflexus	Roseiflexus castenholzii DSM 13941	N	N
WP_041424899.1	Chloroflexota	Chloroflexia	Thermobaculales	Thermobaculaceae	Thermobaculum	Thermobaculum terrenum ATCC BAA-798	N	N
WP_012871486.1	Chloroflexota	Chloroflexia	Thermomicrobiales	Thermomicrobiaceae	Sphaerobacter	Sphaerobacter thermophilus DSM 20745	N	N
WP_012641745.1	Chloroflexota	Chloroflexia	Thermomicrobiales	Thermomicrobiaceae	Thermomicrobium	Thermomicrobium roseum DSM 5159	Y	N
WP_012256183.1	Chloroflexota	Chloroflexia	Chloroflexales	Chloroflexaceae	Chloroflexus	Chloroflexus aurantiacus J-10-fl	Y	N
WP_013559361.1	Chloroflexota	Anaerolineae	Anaerolineales	Anaerolineaceae	Anaerolinea	Anaerolinea thermophila UNI-1	N	N
WP_116225126.1	Chloroflexota	Anaerolineae	Anaerolineales	Anaerolineaceae	Pelolinea	Pelolinea submarina	Y	N
WP_129891560.1	Chloroflexota	Ktedonobacteria	Ktedonobacterales	Ktedonobacteraceae	Ktedonosporobacter	Ktedonosporobacter rubrisoli	N	N
WP_129885916.1	Chloroflexota	Ktedonobacteria	Ktedonobacterales	Ktedonobacteraceae	Ktedonosporobacter	Ktedonosporobacter rubrisoli	N	N
WP_225734740.1	Chloroflexota	Dehalococcoidia	Tepidiformales	Tepidiformaceae	Tepidiforma	Tepidiforma bonchosmolovskayae	N	N
WP_014431717.1	Chloroflexota	Anaerolineae	Caldilineales	Caldilineaceae	Caldilinea	Caldilinea aerophila DSM 14535 = NBRC 104270	N	N
WP_242604925.1	Chloroflexota	Chloroflexia	Chloroflexales	Chloroflexaceae	Chloroflexus	Chloroflexus aurantiacus J-10-fl	Y	N
WP_129889976.1	Chloroflexota	Ktedonobacteria	Ktedonobacterales	Ktedonobacteraceae	Ktedonosporobacter	Ktedonosporobacter rubrisoli	Y	N
WP_012544022.1	Coprothermobacterota	Coprothermobacteria	Coprothermobacterales	Coprothermobacteraceae	Coprothermobacter	Coprothermobacter proteolyticus DSM 5265	Y	N
WP_013450421.1	Deferribacterota	Deferribacteres	Deferribacterales	Calditerrivibrionaceae	Calditerrivibrio	Calditerrivibrio nitroreducens DSM 19672	N	N
WP_013011567.1	Deferribacterota	Deferribacteres	Deferribacterales	Denitrovibrionaceae	Denitrovibrio	Denitrovibrio acetiphilus DSM 12809	N	N
WP_013887059.1	Deferribacterota	Deferribacteres	Deferribacterales	Flexistipitaceae	Flexistipes	Flexistipes sinusarabici DSM 4947	N	N
WP_013704017.1	Deinococcota	Deinococci	Deinococcales	Marinithermaceae	Marinithermus	Marinithermus hydrothermalis DSM 14884	N	N
WP_041948001.1	Deinococcota	Deinococci	Deinococcales	Trueperaceae	Truepera	Truepera radiovictrix DSM 17093	N	N
WP_010887979.1	Deinococcota	Deinococci	Deinococcales	Deinococcaceae	Deinococcus	Deinococcus radiodurans R1	N	N
WP_013457772.1	Deinococcota	Deinococci	Deinococcales	Marinithermaceae	Oceanithermus	Oceanithermus profundus DSM 14977	N	N
WP_024050148.1	Deinococcota	Deinococci	Deinococcales	Thermaceae	Meiothermus	Meiothermus ruber DSM 1279	N	N
WP_004512348.1	Desulfobacterota	Desulfuromonadia	Geobacterales	Geobacteraceae	Geobacter	Geobacter metallireducens GS-15	N	N
WP_011342474.1	Desulfobacterota	Desulfuromonadia	Desulfuromonadales	Syntrophotaleaceae	Syntrophotalea	Pelobacter carbinolicus DSM 2380	N	N
WP_043815129.1	Desulfobacterota	Desulfarculia	Desulfarculales	Desulfarculaceae	Desulfarculus	Desulfarculus baarsii DSM 2075	N	N
WP_041284178.1	Desulfobacterota	Desulfobaccia	Desulfobaccales	Desulfobaccaceae	Desulfobacca	Desulfobacca acetoxidans DSM 11109	N	N
WP_015852797.1	Desulfobacterota	Desulfovibrionia	Desulfovibrionales	Desulfovibrionaceae	Maridesulfovibrio	Desulfovibrio salexigens DSM 2638	N	N
WP_014811773.1	Desulfobacterota	Desulfomonilia	Desulfomonilales	Desulfomonilaceae	Desulfomonile	Desulfomonile tiedjei DSM 6799	N	N
WP_137425796.1	Desulfobacterota	Syntrophobacteria	Syntrophobacterales	DSM-9756	Desulfoglaeba	Desulfoglaeba alkanexedens ALDC	N	N
WP_166032680.1	Desulfobacterota	Thermodesulfobacteria	Thermodesulfobacteriales	ST65	Thermosulfuriphilus	Thermosulfuriphilus ammonigenes	N	N
WP_176630821.1	Desulfobacterota	Desulfovibrionia	Desulfovibrionales	Desulfovibrionaceae	Desulfolutivibrio	Desulfolutivibrio sulfoxidireducens	N	N
WP_013162843.1	Desulfobacterota	Desulfobulbia	Desulfobulbales	Desulfurivibrionaceae	Desulfurivibrio	Desulfurivibrio alkaliphilus AHT 2	N	N
WP_015751292.1	Desulfobacterota	Desulfovibrionia	Desulfovibrionales	Desulfohalobiaceae	Desulfohalobium	Desulfohalobium retbaense DSM 5692	N	N
WP_233490944.1	Desulfobacterota	Desulfovibrionia	Desulfovibrionales	Desulfovibrionaceae	Pseudodesulfovibrio	Pseudodesulfovibrio indicus	Y	N
WP_015772900.1	Desulfobacterota	Desulfovibrionia	Desulfovibrionales	Desulfomicrobiaceae	Desulfomicrobium	Desulfomicrobium baculatum DSM 4028	N	N
WP_041434929.1	Desulfobacterota	Thermodesulfobacteria	Thermodesulfobacteriales	Thermodesulfatatoraceae	Thermodesulfatator	Thermodesulfatator indicus DSM 15286	Y	N
WP_015725141.1	Desulfobacterota	Desulfobulbia	Desulfobulbales	Desulfobulbaceae	Desulfobulbus	Desulfobulbus propionicus DSM 2032	N	N
WP_207688426.1	Desulfobacterota	Desulfobacteria	Desulfobacterales	Desulfococcaceae	Desulfonema	Desulfonema limicola	N	N
WP_020876612.1	Desulfobacterota	Desulfobacteria	Desulfobacterales	Desulfococcaceae	Desulfococcus	Desulfococcus multivorans	N	N
WP_011189969.1	Desulfobacterota	Desulfobulbia	Desulfobulbales	Desulfocapsaceae	Desulfotalea	Desulfotalea psychrophila LSv54	N	N
WP_014957137.1	Desulfobacterota	Desulfobacteria	Desulfobacterales	Desulfobacteraceae	Desulfobacula	Desulfobacula toluolica Tol2	N	N
WP_038060818.1	Desulfobacterota	Thermodesulfobacteria	Thermodesulfobacteriales	Thermodesulfobacteriaceae	Thermodesulfobacterium	Thermodesulfobacterium commune DSM 2178	N	N
WP_014955966.1	Desulfobacterota	Desulfobacteria	Desulfobacterales	Desulfobacteraceae	Desulfobacula	Desulfobacula toluolica Tol2	N	N
WP_012548062.1	Dictyoglomota	Dictyoglomia	Dictyoglomales	Dictyoglomaceae	Dictyoglomus	Dictyoglomus thermophilum H-6-12	Y	N
WP_041691396.1	Elusimicrobiota	Elusimicrobia	Elusimicrobiales	Elusimicrobiaceae	Elusimicrobium	Elusimicrobium minutum Pei191	N	N
WP_052571573.1	Elusimicrobiota	Endomicrobiia	Endomicrobiales	Endomicrobiaceae	Endomicrobium	Endomicrobium proavitum	N	N
WP_014547046.1	Fibrobacterota	Fibrobacteria	Fibrobacterales	Fibrobacteraceae	Fibrobacter	Fibrobacter succinogenes subsp. succinogenes S85	N	N
WP_238974480.1	Fusobacteriota	Fusobacteriia	Fusobacteriales	Leptotrichiaceae	Leptotrichia	Leptotrichia buccalis C-1013-b	Y	N
WP_081724170.1	Fusobacteriota	Fusobacteriia	Fusobacteriales	Leptotrichiaceae	Pseudoleptotrichia	Pseudoleptotrichia goodfellowii	Y	N
AAL94672.1	Fusobacteriota	Fusobacteriia	Fusobacteriales	Fusobacteriaceae	Fusobacterium	Fusobacterium nucleatum subsp. nucleatum ATCC 25586	N	N
WP_013387900.1	Fusobacteriota	Fusobacteriia	Fusobacteriales	Fusobacteriaceae	Ilyobacter	Ilyobacter polytropus DSM 2926	N	N
WP_012863213.1	Fusobacteriota	Fusobacteriia	Fusobacteriales	Leptotrichiaceae	Sebaldella	Sebaldella termitidis ATCC 33386	N	N
WP_012858304.1	Fusobacteriota	Fusobacteriia	Fusobacteriales	Leptotrichiaceae	Streptobacillus	Streptobacillus moniliformis DSM 12112	N	N
WP_012682156.1	Gemmatimonadota	Gemmatimonadetes	Gemmatimonadales	Gemmatimonadaceae	Gemmatimonas	Gemmatimonas aurantiaca T-27	N	N
WP_052574192.1	Gemmatimonadota	Gemmatimonadetes	Gemmatimonadales	Gemmatimonadaceae	Gemmatimonas	Gemmatimonas aurantiaca T-27	Y	N
WP_050429136.1	Myxococcota	Polyangia	Polyangiales	Polyangiaceae	Chondromyces	Chondromyces crocatus	N	N
WP_239497596.1	Myxococcota	Bradymonadia	Bradymonadales	Bradymonadaceae	Bradymonas	Bradymonas sediminis	N	N
WP_041450427.1	Myxococcota	Myxococcia	Myxococcales	Anaeromyxobacteraceae	Anaeromyxobacter	Anaeromyxobacter dehalogenans 2CP-1	Y	N
WP_082342966.1	Myxococcota	Myxococcia	Myxococcales	Vulgatibacteraceae	Vulgatibacter	Vulgatibacter incomptus	Y	N
WP_211276580.1	Myxococcota	Myxococcia	Myxococcales	Myxococcaceae	Archangium	Archangium gephyra	Y	N
WP_179956392.1	Myxococcota	Myxococcia	Myxococcales	Myxococcaceae	Melittangium	Melittangium boletus DSM 14713	Y	N
WP_014398916.1	Myxococcota	Myxococcia	Myxococcales	Myxococcaceae	Corallococcus	Corallococcus coralloides DSM 2259	Y	N
WP_028842629.1	Nitrospirota	Thermodesulfovibrionia	Thermodesulfovibrionales	Thermodesulfovibrionaceae	Thermodesulfovibrio	Thermodesulfovibrio yellowstonii DSM 11347	N	N
WP_232056413.1	Planctomycetota	Planctomycetia	Gemmatales	Gemmataceae	Tuwongella	Tuwongella immobilis	N	N
WP_237170896.1	Planctomycetota	Planctomycetia	Isosphaerales	Isosphaeraceae	Paludisphaera	Paludisphaera borealis	N	N
WP_237722770.1	Planctomycetota	Planctomycetia	Isosphaerales	Isosphaeraceae	Singulisphaera	Singulisphaera acidiphila DSM 18658	N	N
WP_245538034.1	Planctomycetota	Planctomycetia	Planctomycetales	Planctomycetaceae	Rubinisphaera	Rubinisphaera brasiliensis DSM 5305	N	N
WP_244420446.1	Planctomycetota	Planctomycetia	Isosphaerales	Isosphaeraceae	Isosphaera	Isosphaera pallida ATCC 43644	N	N
WP_231742993.1	Planctomycetota	Planctomycetia	Planctomycetales	Planctomycetaceae	Polystyrenella	Polystyrenella longa	N	N
WP_246196625.1	Planctomycetota	Planctomycetia	Isosphaerales	Isosphaeraceae	Aquisphaera	Aquisphaera giovannonii	N	N
WP_095414664.1	Planctomycetota	Planctomycetia	Pirellulales	Thermoguttaceae	Thermogutta	Thermogutta terrifontis	Y	N
WP_145380633.1	Planctomycetota	Planctomycetia	Planctomycetales	Planctomycetaceae	Symmachiella	Symmachiella dynata	Y	N
WP_230849464.1	Planctomycetota	Planctomycetia	Planctomycetales	Planctomycetaceae	Planctopirus	Planctopirus limnophila DSM 3776	N	N
WP_230682529.1	Planctomycetota	Planctomycetia	Planctomycetales	Planctomycetaceae	Gimesia	Gimesia maris	N	N
WP_197527505.1	Planctomycetota	Planctomycetia	Pirellulales	Lacipirellulaceae	Pirellulimonas	Pirellulimonas nuda	N	N
WP_229360979.1	Planctomycetota	Planctomycetia	Planctomycetales	Planctomycetaceae	Fuerstiella	Fuerstia marisgermanicae	N	N
WP_246539709.1	Planctomycetota	Planctomycetia	Gemmatales	Gemmataceae	Telmatocola	Telmatocola sphagniphila	Y	N
WP_010051147.1	Planctomycetota	Planctomycetia	Gemmatales	Gemmataceae	Gemmata	Gemmata obscuriglobus	N	N
WP_238389488.1	Planctomycetota	Planctomycetia	Gemmatales	Gemmataceae	Urbifossiella	Urbifossiella limnaea	N	N
WP_238397832.1	Planctomycetota	Planctomycetia	Pirellulales	Pirellulaceae	Anatilimnocola	Anatilimnocola aggregata	N	N
WP_236262088.1	Planctomycetota	Planctomycetia	Pirellulales	Pirellulaceae	Pirellula	Pirellula staleyi DSM 6068	N	N
WP_241179990.1	Planctomycetota	Phycisphaerae	Tepidisphaerales	Tepidisphaeraceae	Humisphaera	Humisphaera borealis	N	N
WP_231756669.1	Planctomycetota	Planctomycetia	Pirellulales	Pirellulaceae	Lignipirellula	Lignipirellula cremea	N	N
WP_246173822.1	Planctomycetota	Planctomycetia	Gemmatales	Gemmataceae	Limnoglobus	Limnoglobus roseus	Y	N
WP_231943860.1	Planctomycetota	Planctomycetia	Pirellulales	Lacipirellulaceae	Aeoliella	Aeoliella mucimassa	N	N
WP_198421912.1	Planctomycetota	Planctomycetia	Pirellulales	Lacipirellulaceae	Lacipirellula	Lacipirellula parvula	N	N
WP_231691218.1	Planctomycetota	Planctomycetia	Pirellulales	Pirellulaceae	Aureliella	Aureliella helgolandensis	N	N
WP_231746215.1	Planctomycetota	Planctomycetia	Pirellulales	Pirellulaceae	Rosistilla	Rosistilla oblonga	N	N
WP_202908798.1	Planctomycetota	Planctomycetia	Pirellulales	Pirellulaceae	Roseimaritima	Roseimaritima ulvae	Y	N
WP_231846488.1	Planctomycetota	Planctomycetia	Pirellulales	Pirellulaceae	Rhodopirellula	Rhodopirellula baltica SH 1	N	N
WP_002647950.1	Planctomycetota	Planctomycetia	Planctomycetales	Planctomycetaceae	Gimesia	Gimesia maris	Y	N
WP_144995424.1	Planctomycetota	Planctomycetia	Planctomycetales	Planctomycetaceae	Polystyrenella	Polystyrenella longa	Y	Y
WP_013627018.1	Planctomycetota	Planctomycetia	Planctomycetales	Planctomycetaceae	Rubinisphaera	Rubinisphaera brasiliensis DSM 5305	Y	Y
WP_231746606.1	Planctomycetota	Planctomycetia	Planctomycetales	Planctomycetaceae	Maioricimonas	Maioricimonas rarisocia	Y	N
WP_145375652.1	Planctomycetota	Planctomycetia	Planctomycetales	Planctomycetaceae	Symmachiella	Symmachiella dynata	Y	Y
WP_232056414.1	Planctomycetota	Planctomycetia	Gemmatales	Gemmataceae	Tuwongella	Tuwongella immobilis	Y	N
WP_246539680.1	Planctomycetota	Planctomycetia	Gemmatales	Gemmataceae	Telmatocola	Telmatocola sphagniphila	Y	N
WP_232068497.1	Planctomycetota	Planctomycetia	Gemmatales	Gemmataceae	Gemmata	Gemmata obscuriglobus	Y	N
WP_238389467.1	Planctomycetota	Planctomycetia	Gemmatales	Gemmataceae	Urbifossiella	Urbifossiella limnaea	Y	N
WP_246173781.1	Planctomycetota	Planctomycetia	Gemmatales	Gemmataceae	Limnoglobus	Limnoglobus roseus	Y	N
WP_145246581.1	Planctomycetota	Planctomycetia	Pirellulales	Lacipirellulaceae	Aeoliella	Aeoliella mucimassa	Y	Y
WP_152100582.1	Planctomycetota	Planctomycetia	Pirellulales	Lacipirellulaceae	Lacipirellula	Lacipirellula parvula	Y	Y
WP_145283651.1	Planctomycetota	Planctomycetia	Pirellulales	Lacipirellulaceae	Pirellulimonas	Pirellulimonas nuda	Y	Y
WP_145055550.1	Planctomycetota	Planctomycetia	Pirellulales	Pirellulaceae	Lignipirellula	Lignipirellula cremea	Y	Y
WP_237048856.1	Planctomycetota	Phycisphaerae	Sedimentisphaerales	Sedimentisphaeraceae	Limihaloglobus	Limihaloglobus sulfuriphilus	N	N
WP_226997533.1	Planctomycetota	Phycisphaerae	Sedimentisphaerales	Sedimentisphaeraceae	Sedimentisphaera	Sedimentisphaera salicampi	N	N
WP_205848054.1	Planctomycetota	Phycisphaerae	Sedimentisphaerales	Anaerohalosphaeraceae	Anaerohalosphaera	Anaerohalosphaera lusitana	N	N
WP_236262010.1	Planctomycetota	Planctomycetia	Pirellulales	Pirellulaceae	Pirellula	Pirellula staleyi DSM 6068	Y	N
WP_145097700.1	Planctomycetota	Planctomycetia	Pirellulales	Pirellulaceae	Anatilimnocola	Anatilimnocola aggregata	Y	N
WP_068130831.1	Planctomycetota	Planctomycetia	Pirellulales	Pirellulaceae	Roseimaritima	Roseimaritima ulvae	Y	N
WP_145118749.1	Planctomycetota	Planctomycetia	Pirellulales	Pirellulaceae	Rosistilla	Rosistilla oblonga	Y	N
WP_234698884.1	Planctomycetota	Phycisphaerae	Phycisphaerales	Phycisphaeraceae	Poriferisphaera	Poriferisphaera corsica	N	N
WP_199243871.1	Planctomycetota	Phycisphaerae	Phycisphaerales	Phycisphaeraceae	Phycisphaera	Phycisphaera mikurensis NBRC 102666	Y	N
WP_013110299.1	Planctomycetota	Planctomycetia	Planctomycetales	Planctomycetaceae	Planctopirus	Planctopirus limnophila DSM 3776	Y	N
WP_083732351.1	Planctomycetota	Planctomycetia	Planctomycetales	Planctomycetaceae	Fuerstiella	Fuerstia marisgermanicae	Y	N
WP_095416650.1	Planctomycetota	Planctomycetia	Pirellulales	Thermoguttaceae	Thermogutta	Thermogutta terrifontis	Y	N
WP_145079859.1	Planctomycetota	Planctomycetia	Pirellulales	Pirellulaceae	Aureliella	Aureliella helgolandensis	Y	Y
WP_015249974.1	Planctomycetota	Planctomycetia	Isosphaerales	Isosphaeraceae	Singulisphaera	Singulisphaera acidiphila DSM 18658	N	N
WP_162659678.1	Planctomycetota	Planctomycetia	Gemmatales	Gemmataceae	Tuwongella	Tuwongella immobilis	N	N
WP_007330229.1	Planctomycetota	Planctomycetia	Pirellulales	Pirellulaceae	Rhodopirellula	Rhodopirellula baltica SH 1	Y	N
WP_145233998.1	Planctomycetota	Planctomycetia	Gemmatales	Gemmataceae	Urbifossiella	Urbifossiella limnaea	N	N
WP_213498220.1	Planctomycetota	Planctomycetia	Gemmatales	Gemmataceae	Telmatocola	Telmatocola sphagniphila	Y	N
WP_010035630.1	Planctomycetota	Planctomycetia	Gemmatales	Gemmataceae	Gemmata	Gemmata obscuriglobus	Y	N
WP_149110109.1	Planctomycetota	Planctomycetia	Gemmatales	Gemmataceae	Limnoglobus	Limnoglobus roseus	N	N
WP_075083913.1	Planctomycetota	Planctomycetia	Pirellulales	Pirellulaceae	Mariniblastus	Mariniblastus fucicola	Y	N
NP_418230.1	Pseudomonadota	Gammaproteobacteria	Enterobacterales	Enterobacteriaceae	Escherichia	Escherichia coli str. K-12 substr. MG1655	N	N
VDZ75542.1	Pseudomonadota	Gammaproteobacteria	Enterobacterales	Enterobacteriaceae	Atlantibacter	Atlantibacter hermannii	N	N
WP_002437993.1	Pseudomonadota	Gammaproteobacteria	Enterobacterales	Enterobacteriaceae	Citrobacter	Citrobacter freundii ATCC 8090 = MTCC 1658 = NBRC 12681	N	N
WP_004386383.1	Pseudomonadota	Gammaproteobacteria	Enterobacterales	Enterobacteriaceae	Cronobacter	Cronobacter sakazakii	N	N
NP_462807.1	Pseudomonadota	Gammaproteobacteria	Enterobacterales	Enterobacteriaceae	Salmonella	Salmonella enterica subsp. enterica serovar Typhimurium str. LT2	N	N
WP_023479599.1	Pseudomonadota	Gammaproteobacteria	Enterobacterales	Enterobacteriaceae	Kosakonia	Kosakonia cowanii JCM 10956 = DSM 18146	N	N
WP_001054528.1	Pseudomonadota	Gammaproteobacteria	Enterobacterales	Enterobacteriaceae	Enterobacter	Enterobacter cloacae subsp. cloacae ATCC 13047	N	N
WP_138095225.1	Pseudomonadota	Gammaproteobacteria	Enterobacterales	Enterobacteriaceae	Jejubacter	Jejubacter calystegiae	N	N
WP_047782390.1	Pseudomonadota	Gammaproteobacteria	Enterobacterales	Enterobacteriaceae	Limnobaculum	Limnobaculum parvum	N	N
WP_110512138.1	Pseudomonadota	Gammaproteobacteria	Enterobacterales	Enterobacteriaceae	Scandinavium	Scandinavium goeteborgense	N	N
WP_038628983.1	Pseudomonadota	Gammaproteobacteria	Enterobacterales	Enterobacteriaceae	Mixta	Mixta calida	N	N
WP_008815829.1	Pseudomonadota	Gammaproteobacteria	Enterobacterales	Enterobacteriaceae	Hafnia	Obesumbacterium proteus	N	N
WP_095846383.1	Pseudomonadota	Gammaproteobacteria	Enterobacterales	Enterobacteriaceae	Gibbsiella	Gibbsiella quercinecans	N	N
WP_004154908.1	Pseudomonadota	Gammaproteobacteria	Enterobacterales	Enterobacteriaceae	Erwinia	Erwinia amylovora	N	N
WP_004934188.1	Pseudomonadota	Gammaproteobacteria	Enterobacterales	Enterobacteriaceae	Serratia	Serratia marcescens subsp. marcescens ATCC 13880	N	N
WP_024912376.1	Pseudomonadota	Gammaproteobacteria	Enterobacterales	Enterobacteriaceae	Chania	Chania multitudinisentens RB-25	N	N
WP_004234397.1	Pseudomonadota	Gammaproteobacteria	Enterobacterales	Enterobacteriaceae	Morganella	Morganella morganii	N	N
VTP80444.1	Pseudomonadota	Gammaproteobacteria	Enterobacterales	Enterobacteriaceae	Proteus	Proteus vulgaris	N	N
WP_010863060.1	Pseudomonadota	Gammaproteobacteria	Enterobacterales	Enterobacteriaceae	Plesiomonas	Plesiomonas shigelloides	N	N
WP_108652677.1	Pseudomonadota	Gammaproteobacteria	Enterobacterales	Aeromonadaceae	Dongshaea	Dongshaea marina	N	N
WP_039104242.1	Pseudomonadota	Gammaproteobacteria	Enterobacterales	Enterobacteriaceae	Frischella	Frischella perrara	N	N
WP_025314498.1	Pseudomonadota	Gammaproteobacteria	Enterobacterales	Enterobacteriaceae	Gilliamella	Gilliamella apicola	N	N
WP_013347067.1	Pseudomonadota	Gammaproteobacteria	Enterobacterales	Shewanellaceae	Ferrimonas	Ferrimonas balearica DSM 9799	N	N
WP_005307308.1	Pseudomonadota	Gammaproteobacteria	Enterobacterales	Aeromonadaceae	Aeromonas	Aeromonas hydrophila subsp. hydrophila ATCC 7966	N	N
WP_089072989.1	Pseudomonadota	Gammaproteobacteria	Enterobacterales	Vibrionaceae	Paraphotobacterium	Paraphotobacterium marinum	N	N
WP_014948094.1	Pseudomonadota	Gammaproteobacteria	Enterobacterales	Alteromonadaceae	Alteromonas	Alteromonas macleodii ATCC 27126	N	N
WP_015879703.1	Pseudomonadota	Gammaproteobacteria	Enterobacterales	Aeromonadaceae	Tolumonas	Tolumonas auensis DSM 9187	N	N
WP_109340772.1	Pseudomonadota	Gammaproteobacteria	Enterobacterales	Alteromonadaceae	Saliniradius	Saliniradius amylolyticus	N	N
WP_019442730.1	Pseudomonadota	Gammaproteobacteria	Enterobacterales	Moritellaceae	Moritella	Moritella marina ATCC 15381	N	N
WP_121122603.1	Pseudomonadota	Gammaproteobacteria	Enterobacterales	Pasteurellaceae	Otariodibacter	Otariodibacter oris	N	N
WP_005725026.1	Pseudomonadota	Gammaproteobacteria	Enterobacterales	Pasteurellaceae	Pasteurella	Pasteurella multocida	N	N
WP_199610238.1	Pseudomonadota	Gammaproteobacteria	Enterobacterales	Alteromonadaceae	Flocculibacter	Flocculibacter collagenilyticus	N	N
WP_011787892.1	Pseudomonadota	Gammaproteobacteria	Enterobacterales	Shewanellaceae	Shewanella	Shewanella putrefaciens	N	N
WP_041640233.1	Pseudomonadota	Gammaproteobacteria	Enterobacterales	Pasteurellaceae	Basfia	Basfia succiniciproducens	N	N
WP_123955616.1	Pseudomonadota	Gammaproteobacteria	Enterobacterales	Pasteurellaceae	Frederiksenia	Frederiksenia canicola	N	N
WP_132024126.1	Pseudomonadota	Gammaproteobacteria	Enterobacterales	Pasteurellaceae	Bisgaardia	Bisgaardia hudsonensis	N	N
WP_005629550.1	Pseudomonadota	Gammaproteobacteria	Enterobacterales	Pasteurellaceae	Haemophilus	Haemophilus influenzae	N	N
WP_121854646.1	Pseudomonadota	Gammaproteobacteria	Enterobacterales	Shewanellaceae	Parashewanella	Parashewanella spongiae	N	N
WP_130602168.1	Pseudomonadota	Gammaproteobacteria	Enterobacterales	Alteromonadaceae	Litorilituus	Litorilituus sediminis	N	N
WP_015781606.1	Pseudomonadota	Gammaproteobacteria	Enterobacterales	Kangiellaceae	Kangiella	Kangiella koreensis DSM 16069	N	N
WP_101896263.1	Pseudomonadota	Gammaproteobacteria	Pseudomonadales	Ketobacteraceae	Ketobacter	Ketobacter alkanivorans	N	N
WP_068617473.1	Pseudomonadota	Gammaproteobacteria	Woeseiales	Woeseiaceae	Woeseia	Woeseia oceani	N	N
WP_133588176.1	Pseudomonadota	Gammaproteobacteria	Enterobacterales	DSM-103792	Permianibacter	Permianibacter aggregans	N	N
WP_012825182.1	Pseudomonadota	Gammaproteobacteria	Halothiobacillales	Halothiobacillaceae	Halothiobacillus	Halothiobacillus neapolitanus c2	N	N
WP_003096334.1	Pseudomonadota	Gammaproteobacteria	Pseudomonadales	Pseudomonadaceae	Pseudomonas	Pseudomonas aeruginosa	N	N
WP_011394275.1	Pseudomonadota	Gammaproteobacteria	Pseudomonadales	Oleiphilaceae	Hahella	Hahella chejuensis KCTC 2396	N	N
WP_163831486.1	Pseudomonadota	Gammaproteobacteria	Pseudomonadales	Zooshikellaceae	Spartinivicinus	Spartinivicinus ruber	N	N
WP_127478440.1	Pseudomonadota	Gammaproteobacteria	JG42	JG42	Sulfurivermis	Sulfurivermis fontis	N	N
WP_087459667.1	Pseudomonadota	Gammaproteobacteria	Pseudomonadales	Oleiphilaceae	Oleiphilus	Oleiphilus messinensis	N	N
WP_114833793.1	Pseudomonadota	Gammaproteobacteria	DSM-16500	DSM-16500	Aquicella	Aquicella lusitana	N	N
WP_126452293.1	Pseudomonadota	Gammaproteobacteria	AKS1	AKS1	Sulfuriflexus	Sulfuriflexus mobilis	N	N
WP_053100824.1	Pseudomonadota	Gammaproteobacteria	Pseudomonadales	Pseudomonadaceae	Thiopseudomonas	Oblitimonas alkaliphila	N	N
WP_109703968.1	Pseudomonadota	Gammaproteobacteria	Pseudomonadales	Pseudomonadaceae	Entomomonas	Entomomonas moraniae	N	N
WP_153973902.1	Pseudomonadota	Gammaproteobacteria	Chromatiales	Chromatiaceae	Thermochromatium	Thermochromatium tepidum ATCC 43061	N	N
WP_066923366.1	Pseudomonadota	Gammaproteobacteria	Steroidobacterales	Steroidobacteraceae	Steroidobacter	Steroidobacter denitrificans	N	N
WP_012969830.1	Pseudomonadota	Gammaproteobacteria	Chromatiales	Chromatiaceae	Thermochromatium	Allochromatium vinosum DSM 180	N	N
WP_136550083.1	Pseudomonadota	Gammaproteobacteria	Pseudomonadales	Oleiphilaceae	Hydrocarboniclastica	Hydrocarboniclastica marina	N	N
WP_166270440.1	Pseudomonadota	Gammaproteobacteria	Chromatiales	Chromatiaceae	Thermochromatium	Caldichromatium japonicum	N	N
SQG00871.1	Pseudomonadota	Gammaproteobacteria	Pseudomonadales	Pseudomonadaceae	Pseudomonas_E	Paucimonas lemoignei	N	N
WP_088916923.1	Pseudomonadota	Gammaproteobacteria	Granulosicoccales	Granulosicoccaceae	Granulosicoccus	Granulosicoccus antarcticus IMCC3135	N	N
WP_077377862.1	Pseudomonadota	Gammaproteobacteria	Pseudomonadales	Halomonadaceae	Cobetia	Cobetia marina	N	N
WP_027705266.1	Pseudomonadota	Gammaproteobacteria	Pseudomonadales	Halomonadaceae	Zymobacter	Zymobacter palmae	N	N
WP_058020619.1	Pseudomonadota	Gammaproteobacteria	Pseudomonadales	Pseudohongiellaceae	Pseudohongiella	Pseudohongiella spirulinae	N	N
WP_013333541.1	Pseudomonadota	Gammaproteobacteria	Pseudomonadales	Halomonadaceae	Halomonas	Halomonas elongata DSM 2581	N	N
WP_011814841.1	Pseudomonadota	Gammaproteobacteria	Nitrococcales	Halorhodospiraceae	Halorhodospira	Halorhodospira halophila SL1	N	N
WP_015047616.1	Pseudomonadota	Gammaproteobacteria	Pseudomonadales	Cellvibrionaceae	Simiduia	Simiduia agarivorans SA1 = DSM 21679	N	N
WP_016354044.1	Pseudomonadota	Gammaproteobacteria	Nitrococcales	Nitrococcaceae	Spiribacter	Spiribacter salinus M19-40	N	N
WP_014420346.1	Pseudomonadota	Gammaproteobacteria	Pseudomonadales	Oleiphilaceae	Marinobacter	Marinobacter hydrocarbonoclasticus ATCC 49840	N	N
WP_007151393.1	Pseudomonadota	Gammaproteobacteria	Pseudomonadales	Alcanivoracaceae	Alcanivorax	Alcanivorax borkumensis SK2	N	N
WP_161859767.1	Pseudomonadota	Gammaproteobacteria	Pseudomonadales	Cellvibrionaceae	Microbulbifer	Microbulbifer hydrolyticus	N	N
WP_011470126.1	Pseudomonadota	Gammaproteobacteria	Pseudomonadales	Cellvibrionaceae	Saccharophagus	Saccharophagus degradans 2-40	N	N
WP_015280974.1	Pseudomonadota	Gammaproteobacteria	Chromatiales	Chromatiaceae	Thioflavicoccus	Thioflavicoccus mobilis 8321	N	N
WP_086929563.1	Pseudomonadota	Gammaproteobacteria	Pseudomonadales	Cellvibrionaceae	Agarilytica	Agarilytica rhodophyticola	N	N
WP_084198595.1	Pseudomonadota	Gammaproteobacteria	Pseudomonadales	Halieaceae	Halioglobus	Halioglobus japonicus	N	N
WP_011216778.1	Pseudomonadota	Gammaproteobacteria	Legionellales	Legionellaceae	Legionella	Legionella pneumophila subsp. pneumophila str. Philadelphia 1	N	N
WP_045100427.1	Pseudomonadota	Gammaproteobacteria	Legionellales	Legionellaceae	Tatlockia	Tatlockia micdadei	N	N
WP_009575051.1	Pseudomonadota	Gammaproteobacteria	Pseudomonadales	Halieaceae	Aequoribacter	Aequoribacter fuscus	N	N
WP_114899648.1	Pseudomonadota	Gammaproteobacteria	Pseudomonadales	Moraxellaceae	Aquirhabdus	Aquirhabdus parva	N	N
WP_044616390.1	Pseudomonadota	Gammaproteobacteria	Pseudomonadales	Natronospirillaceae	Gynuella	Gynuella sunshinyii YC6258	N	N
WP_015488648.1	Pseudomonadota	Gammaproteobacteria	Pseudomonadales	DSM-6294	Thalassolituus	Thalassolituus oleivorans MIL-1	N	N
WP_029911182.1	Pseudomonadota	Gammaproteobacteria	Thiomicrospirales	Thiomicrospiraceae	Hydrogenovibrio	Hydrogenovibrio marinus	N	N
WP_014150367.1	Pseudomonadota	Gammaproteobacteria	Methylococcales	Methylomonadaceae	Methylotuvimicrobium	Methylotuvimicrobium alcaliphilum 20Z	N	N
WP_173274067.1	Pseudomonadota	Gammaproteobacteria	Thiomicrospirales	Thiomicrospiraceae	Thiomicrorhabdus	Thiosulfatimonas sediminis	N	N
WP_049725834.1	Pseudomonadota	Gammaproteobacteria	Xanthomonadales	Wenzhouxiangellaceae	Wenzhouxiangella	Wenzhouxiangella marina	N	N
WP_096463041.1	Pseudomonadota	Gammaproteobacteria	Acidiferrobacterales	Sulfurifustaceae	Sulfurifustis	Sulfurifustis variabilis	N	N
WP_096361709.1	Pseudomonadota	Gammaproteobacteria	Acidiferrobacterales	Sulfurifustaceae	Sulfuricaulis	Sulfuricaulis limicola	N	N
WP_173292186.1	Pseudomonadota	Gammaproteobacteria	Thiomicrospirales	Thiomicrospiraceae	Thiosulfativibrio	Thiosulfativibrio zosterae	N	N
CCK74236.1	Pseudomonadota	Gammaproteobacteria	Pseudomonadales	DSM-6294	Oleispira	Oleispira antarctica RB-8	Y	N
WP_126539785.1	Pseudomonadota	Gammaproteobacteria	Xanthomonadales	Rhodanobacteraceae	Aerosticca	Aerosticca soli	Y	N
WP_153712566.1	Pseudomonadota	Gammaproteobacteria	Pseudomonadales	Litorivicinaceae	Litorivicinus	Litoricola lipolytica	N	N
WP_242512332.1	Pseudomonadota	Gammaproteobacteria	Xanthomonadales	Rhodanobacteraceae	Pseudolysobacter	Pseudolysobacter antarcticus	Y	N
WP_007017996.1	Pseudomonadota	Gammaproteobacteria	Pseudomonadales	DSM-6294	Bermanella	Bermanella marisrubri	N	N
WP_071924884.1	Pseudomonadota	Gammaproteobacteria	Xanthomonadales	Rhodanobacteraceae	Luteibacter	Luteibacter rhizovicinus DSM 16549	Y	N
WP_041064587.1	Pseudomonadota	Gammaproteobacteria	Chromatiales	Sedimenticolaceae	Thiolapillus	Thiolapillus brandeum	N	N
WP_014402247.1	Pseudomonadota	Gammaproteobacteria	Xanthomonadales	Rhodanobacteraceae	Frateuria	Frateuria aurantia DSM 6220	Y	N
WP_067643850.1	Pseudomonadota	Gammaproteobacteria	Xanthomonadales	Rhodanobacteraceae	Dokdonella	Dokdonella koreensis DS-123	Y	N
WP_004142699.1	Pseudomonadota	Gammaproteobacteria	Cardiobacteriales	Cardiobacteriaceae	Cardiobacterium	Cardiobacterium hominis	N	N
WP_173061899.1	Pseudomonadota	Gammaproteobacteria	Burkholderiales	Sulfuricellaceae	Sulfurimicrobium	Sulfurimicrobium lacus	N	N
WP_068806444.1	Pseudomonadota	Gammaproteobacteria	Immundisolibacterales	Immundisolibacteraceae	Immundisolibacter	Immundisolibacter cernigliae	N	N
WP_171089734.1	Pseudomonadota	Gammaproteobacteria	Burkholderiales	Usitatibacteraceae	Usitatibacter	Usitatibacter rugosus	N	N
WP_148716328.1	Pseudomonadota	Gammaproteobacteria	Burkholderiales	Chitinibacteraceae	Chitinolyticbacter	Chitinolyticbacter meiyuanensis	N	N
WP_054620399.1	Pseudomonadota	Gammaproteobacteria	Burkholderiales	Rhodocyclaceae	Oryzomicrobium	Oryzomicrobium terrae	N	N
WP_133942554.1	Pseudomonadota	Gammaproteobacteria	Francisellales	Francisellaceae	Allofrancisella	Allofrancisella inopinata	N	N
WP_009206477.1	Pseudomonadota	Gammaproteobacteria	Burkholderiales	Sulfuricellaceae	Sulfuricella	Sulfuricella denitrificans skB26	N	N
WP_119334757.1	Pseudomonadota	Gammaproteobacteria	Burkholderiales	Rhodocyclaceae	Hydrogenophilus	Hydrogenophilus thermoluteolus	N	N
WP_015832965.1	Pseudomonadota	Gammaproteobacteria	Burkholderiales	Methylophilaceae	Methylotenera	Methylotenera mobilis JLW8	N	N
WP_062626007.1	Pseudomonadota	Gammaproteobacteria	Burkholderiales	Gallionellaceae	Ferriphaselus	Ferriphaselus amnicola	N	N
WP_212786480.1	Pseudomonadota	Gammaproteobacteria	Burkholderiales	Gallionellaceae	Gallionella	Ferrigenium kumadai	N	N
WP_013029146.1	Pseudomonadota	Gammaproteobacteria	Burkholderiales	Gallionellaceae	Sideroxyarcus	Sideroxydans lithotrophicus ES-1	N	N
WP_240623905.1	Pseudomonadota	Gammaproteobacteria	Xanthomonadales	Ahniellaceae	Ahniella	Ahniella affigens	Y	N
WP_162049588.1	Pseudomonadota	Gammaproteobacteria	Burkholderiales	Rhodocyclaceae	Fluviibacter	Fluviibacter phosphoraccumulans	N	N
WP_162274438.1	Pseudomonadota	Gammaproteobacteria	Xanthomonadales	Xanthomonadaceae	Xanthomonas	Xanthomonas campestris pv. campestris str. ATCC 33913	Y	Y
WP_011135137.1	Pseudomonadota	Gammaproteobacteria	Burkholderiales	Chromobacteriaceae	Chromobacterium	Chromobacterium violaceum ATCC 12472	N	N
WP_005673600.1	Pseudomonadota	Gammaproteobacteria	Burkholderiales	Burkholderiaceae	Lautropia	Lautropia mirabilis	N	N
WP_013435079.1	Pseudomonadota	Gammaproteobacteria	Burkholderiales	Burkholderiaceae	Mycetohabitans	Mycetohabitans rhizoxinica HKI 454	N	N
WP_003810577.1	Pseudomonadota	Gammaproteobacteria	Burkholderiales	Burkholderiaceae	Bordetella	Bordetella pertussis 18323	N	N
WP_010639222.1	Pseudomonadota	Gammaproteobacteria	Acidithiobacillales	Acidithiobacillaceae	Acidithiobacillus	Acidithiobacillus thiooxidans ATCC 19377	N	N
WP_008325783.1	Pseudomonadota	Gammaproteobacteria	Burkholderiales	Burkholderiaceae	Herbaspirillum	Herbaspirillum seropedicae	N	N
WP_126463695.1	Pseudomonadota	Gammaproteobacteria	Burkholderiales	Thiobacillaceae	Sulfuritortus	Sulfuritortus calidifontis	N	N
WP_024957692.1	Pseudomonadota	Gammaproteobacteria	Xanthomonadales	Xanthomonadaceae	Stenotrophomonas	Stenotrophomonas maltophilia	Y	N
WP_014004861.1	Pseudomonadota	Gammaproteobacteria	Burkholderiales	Burkholderiaceae	Collimonas	Collimonas fungivorans	N	N
WP_006478662.1	Pseudomonadota	Gammaproteobacteria	Burkholderiales	Burkholderiaceae	Burkholderia	Burkholderia cepacia ATCC 25416	N	N
WP_006387816.1	Pseudomonadota	Gammaproteobacteria	Burkholderiales	Burkholderiaceae	Achromobacter	Achromobacter xylosoxidans	N	N
WP_027022518.1	Pseudomonadota	Gammaproteobacteria	Burkholderiales	Neisseriaceae	Conchiformibius	Conchiformibius steedae	N	N
WP_009455931.1	Pseudomonadota	Gammaproteobacteria	Burkholderiales	Burkholderiaceae	Alcaligenes	Alcaligenes faecalis	N	N
WP_202636399.1	Pseudomonadota	Gammaproteobacteria	Burkholderiales	Rhodocyclaceae	Rugosibacter	Rugosibacter aromaticivorans	N	N
WP_041097986.1	Pseudomonadota	Gammaproteobacteria	Burkholderiales	Rhodocyclaceae	Sulfuritalea	Sulfuritalea hydrogenivorans sk43H	N	N
WP_042115527.1	Pseudomonadota	Gammaproteobacteria	Burkholderiales	Burkholderiaceae	Pandoraea	Pandoraea apista	N	N
WP_241762731.1	Pseudomonadota	Gammaproteobacteria	Burkholderiales	Rhodocyclaceae	Aromatoleum	Aromatoleum aromaticum EbN1	N	N
WP_079419495.1	Pseudomonadota	Gammaproteobacteria	Burkholderiales	Burkholderiaceae	Thiomonas	Thiomonas intermedia	N	N
WP_025330651.1	Pseudomonadota	Gammaproteobacteria	Burkholderiales	Neisseriaceae	Snodgrassella	Snodgrassella alvi wkB2	N	N
WP_145770013.1	Pseudomonadota	Gammaproteobacteria	Burkholderiales	Rhodocyclaceae	Denitratisoma	Denitratisoma oestradiolicum	N	N
WP_104356542.1	Pseudomonadota	Gammaproteobacteria	Burkholderiales	Burkholderiaceae	Caldimonas	Schlegelella thermodepolymerans	N	N
WP_026921881.1	Pseudomonadota	Gammaproteobacteria	Burkholderiales	Burkholderiaceae	Mycoavidus	Mycoavidus cysteinexigens	N	N
WP_010814266.1	Pseudomonadota	Gammaproteobacteria	Burkholderiales	Burkholderiaceae	Cupriavidus	Cupriavidus necator N-1	N	N
WP_156863824.1	Pseudomonadota	Gammaproteobacteria	Burkholderiales	Casimicrobiaceae	Casimicrobium	Casimicrobium huifangae	N	N
WP_013522379.1	Pseudomonadota	Gammaproteobacteria	Burkholderiales	Burkholderiaceae	Taylorella	Taylorella equigenitalis ATCC 35865	N	N
WP_138856852.1	Pseudomonadota	Gammaproteobacteria	Burkholderiales	Burkholderiaceae	Inhella	Inhella inkyongensis	N	N
WP_003823056.1	Pseudomonadota	Gammaproteobacteria	Burkholderiales	Neisseriaceae	Eikenella	Eikenella corrodens	N	N
WP_114562967.1	Pseudomonadota	Gammaproteobacteria	Burkholderiales	Burkholderiaceae	Hydromonas	Ephemeroptericola cinctiostellae	N	N
WP_038499452.1	Pseudomonadota	Gammaproteobacteria	Burkholderiales	Burkholderiaceae	Basilea	Basilea psittacipulmonis DSM 24701	N	N
WP_002642038.1	Pseudomonadota	Gammaproteobacteria	Burkholderiales	Neisseriaceae	Simonsiella	Simonsiella muelleri ATCC 29453	Y	N
WP_036229752.1	Pseudomonadota	Gammaproteobacteria	Burkholderiales	Burkholderiaceae	Methylibium	Methylibium petroleiphilum PM1	N	N
WP_013519304.1	Pseudomonadota	Gammaproteobacteria	Burkholderiales	Burkholderiaceae	Alicycliphilus	Alicycliphilus denitrificans K601	N	N
WP_011810350.1	Pseudomonadota	Gammaproteobacteria	Burkholderiales	Burkholderiaceae	Acidovorax	Verminephrobacter eiseniae EF01-2	N	N
WP_106846115.1	Pseudomonadota	Gammaproteobacteria	Burkholderiales	Burkholderiaceae	Pulveribacter	Pulveribacter suum	N	N
WP_041675451.1	Pseudomonadota	Gammaproteobacteria	Burkholderiales	Burkholderiaceae	Ramlibacter	Ramlibacter tataouinensis TTB310	N	N
WP_168922417.1	Pseudomonadota	Gammaproteobacteria	Burkholderiales	Burkholderiaceae	Polaromonas	Polaromonas vacuolata	N	N
WP_138381214.1	Pseudomonadota	Alphaproteobacteria	Sphingomonadales	Emcibacteraceae	Luteithermobacter	Luteithermobacter gelatinilyticus	N	N
WP_151179908.1	Pseudomonadota	Alphaproteobacteria	Dongiales	Dongiaceae	Hypericibacter	Hypericibacter terrae	N	N
WP_099558408.1	Pseudomonadota	Alphaproteobacteria	Rhizobiales	Pleomorphomonadaceae	Hartmannibacter	Hartmannibacter diazotrophicus	N	N
WP_049707018.1	Pseudomonadota	Alphaproteobacteria	Rhizobiales	Devosiaceae	Youhaiella	Youhaiella tibetensis	N	N
WP_035033907.1	Pseudomonadota	Alphaproteobacteria	Rhizobiales	Devosiaceae	Paradevosia	Paradevosia shaoguanensis	N	N
WP_013168580.1	Pseudomonadota	Alphaproteobacteria	Rhizobiales	Xanthobacteraceae	Ancylobacter	Starkeya novella DSM 506	N	N
WP_013650837.1	Pseudomonadota	Alphaproteobacteria	Rhizobiales	Stappiaceae	Polymorphum	Polymorphum gilvum SL003B-26A1	N	N
WP_012173234.1	Pseudomonadota	Alphaproteobacteria	Rhizobiales	Xanthobacteraceae	Azorhizobium	Azorhizobium caulinodans ORS 571	N	N
WP_014132460.1	Pseudomonadota	Alphaproteobacteria	Rhizobiales	Devosiaceae	Pelagibacterium	Pelagibacterium halotolerans B2	N	N
WP_014490793.1	Pseudomonadota	Alphaproteobacteria	Rhizobiales	Xanthobacteraceae	Bradyrhizobium	Bradyrhizobium japonicum USDA 6	N	N
WP_190260191.1	Pseudomonadota	Alphaproteobacteria	Rhodospirillales_A	UXAT02	Defluviicoccus	Defluviicoccus vanus	N	N
WP_151045343.1	Pseudomonadota	Alphaproteobacteria	Rhizobiales	Rhizobiaceae	Neorhizobium	Neorhizobium galegae bv. orientalis str. HAMBI 540	N	N
WP_045363822.1	Pseudomonadota	Alphaproteobacteria	Rhizobiales	Methyloligellaceae	Methyloceanibacter	Methyloceanibacter caenitepidi	N	N
WP_011313437.1	Pseudomonadota	Alphaproteobacteria	Rhizobiales	Xanthobacteraceae	Nitrobacter	Nitrobacter winogradskyi Nb-255	N	N
WP_123690479.1	Pseudomonadota	Alphaproteobacteria	ATCC43930	Stellaceae	Stella	Stella humosa	N	N
WP_055038527.1	Pseudomonadota	Alphaproteobacteria	Rhizobiales	Xanthobacteraceae	Blastochloris	Blastochloris viridis	N	N
WP_086087452.1	Pseudomonadota	Alphaproteobacteria	Rhizobiales	Xanthobacteraceae	Pseudorhodoplanes	Pseudorhodoplanes sinuspersici	N	N
WP_002965128.1	Pseudomonadota	Alphaproteobacteria	Rhizobiales	Rhizobiaceae	Brucella	Brucella melitensis bv. 1 str. 16M	N	N
WP_138286875.1	Pseudomonadota	Alphaproteobacteria	Rhizobiales	Rhizobiaceae	Allorhizobium	Peteryoungia desertarenae	N	N
WP_099474199.1	Pseudomonadota	Alphaproteobacteria	Sphingomonadales	Emcibacteraceae	Paremcibacter	Paremcibacter congregatus	N	N
WP_024081463.1	Pseudomonadota	Alphaproteobacteria	Rhodospirillales	Magnetospirillaceae	Magnetospirillum	Magnetospirillum gryphiswaldense MSR-1 v2	N	N
WP_011391366.1	Pseudomonadota	Alphaproteobacteria	Rhodospirillales	Rhodospirillaceae	Rhodospirillum	Rhodospirillum rubrum ATCC 11170	N	N
WP_096351809.1	Pseudomonadota	Alphaproteobacteria	Rhizobiales	Xanthobacteraceae	Variibacter	Variibacter gotjawalensis	N	N
WP_171836927.1	Pseudomonadota	Alphaproteobacteria	Acetobacterales	Acetobacteraceae	Lichenicola	Lichenicola cladoniae	N	N
WP_013420280.1	Pseudomonadota	Alphaproteobacteria	Rhizobiales	Rhodomicrobiaceae	Rhodomicrobium	Rhodomicrobium vannielii ATCC 17100	N	N
WP_012110151.1	Pseudomonadota	Alphaproteobacteria	Parvibaculales	Parvibaculaceae	Parvibaculum	Parvibaculum lavamentivorans DS-1	N	N
ABS67069.1	Pseudomonadota	Alphaproteobacteria	Rhizobiales	Xanthobacteraceae	Xanthobacter	Xanthobacter autotrophicus Py2	N	N
WP_131614963.1	Pseudomonadota	Alphaproteobacteria	Rhizobiales	Rhizobiaceae	Roseitalea	Roseitalea porphyridii	N	N
WP_003609229.1	Pseudomonadota	Alphaproteobacteria	Rhizobiales	Beijerinckiaceae	Methylosinus	Methylosinus trichosporium OB3b	N	N
WP_203414168.1	Pseudomonadota	Alphaproteobacteria	Acetobacterales	Acetobacteraceae	Entomobacter	Entomobacter blattae	N	N
WP_131114022.1	Pseudomonadota	Alphaproteobacteria	Rhizobiales	Beijerinckiaceae	Lichenihabitans	Lichenihabitans psoromatis	N	N
WP_119679781.1	Pseudomonadota	Alphaproteobacteria	Azospirillales	Azospirillaceae	Indioceanicola	Indioceanicola profundi	N	N
WP_041640534.1	Pseudomonadota	Magnetococcia	Magnetococcales	Magnetococcaceae	Magnetococcus	Magnetococcus marinus MC-1	N	N
WP_027840393.1	Pseudomonadota	Alphaproteobacteria	Parvibaculales	CGMCC-115125	Pyruvatibacter	Pyruvatibacter mobilis	N	N
WP_115835293.1	Pseudomonadota	Alphaproteobacteria	Rhizobiales	Beijerinckiaceae	Methylovirgula	Methylovirgula ligni	N	N
WP_025285646.1	Pseudomonadota	Alphaproteobacteria	Acetobacterales	Acetobacteraceae	Granulibacter	Granulibacter bethesdensis CGDNIH1	N	N
WP_156892576.1	Pseudomonadota	Alphaproteobacteria	Rhizobiales	Rhizobiaceae	Salaquimonas	Salaquimonas pukyongi	N	N
WP_012386472.1	Pseudomonadota	Alphaproteobacteria	Rhizobiales	Beijerinckiaceae	Beijerinckia	Beijerinckia indica subsp. indica ATCC 9039	N	N
WP_072597867.1	Pseudomonadota	Alphaproteobacteria	Sphingomonadales	Sphingomonadaceae	Tardibacter	Tardibacter chloracetimidivorans	N	N
WP_126007388.1	Pseudomonadota	Alphaproteobacteria	Rhizobiales	Rhizobiaceae	Georhizobium	Georhizobium profundi	N	N
WP_114911614.1	Pseudomonadota	Alphaproteobacteria	Acetobacterales	Acetobacteraceae	Acidibrevibacterium	Acidibrevibacterium fodinaquatile	N	N
WP_026173571.1	Pseudomonadota	Alphaproteobacteria	Rhizobiales	Rhizobiaceae	Martelella	Martelella mediterranea DSM 17316	N	N
WP_213160716.1	Pseudomonadota	Alphaproteobacteria	Rhizobiales	Im1	Kaustia	Kaustia mangrovi	N	N
WP_012752496.1	Pseudomonadota	Alphaproteobacteria	Rhizobiales	Beijerinckiaceae	Methylobacterium	Methylorubrum extorquens	Y	N
WP_010667848.1	Pseudomonadota	Alphaproteobacteria	Acetobacterales	Acetobacteraceae	Acetobacter	Acetobacter aceti NBRC 14818	Y	N
WP_023978877.1	Pseudomonadota	Alphaproteobacteria	Acetobacterales	Acetobacteraceae	Asaia	Asaia bogorensis NBRC 16594	Y	N
WP_037557490.1	Pseudomonadota	Alphaproteobacteria	Sphingomonadales	Sphingomonadaceae	Sphingopyxis	Sphingopyxis macrogoltabida	N	N
WP_013477678.1	Pseudomonadota	Alphaproteobacteria	Caulobacterales	Caulobacteraceae	Asticcacaulis	Asticcacaulis excentricus CB 48	Y	N
WP_211907470.1	Pseudomonadota	Alphaproteobacteria	Rhodobacterales	Rhodobacteraceae	Pikeienuella	Pikeienuella piscinae	N	N
WP_170317601.1	Pseudomonadota	Alphaproteobacteria	Rhodobacterales	Rhodobacteraceae	Paroceanicella	Paraoceanicella profunda	N	N
WP_077807010.1	Pseudomonadota	Alphaproteobacteria	Acetobacterales	Acetobacteraceae	Neoasaia	Neoasaia chiangmaiensis	Y	N
WP_044051076.1	Pseudomonadota	Alphaproteobacteria	Rhodobacterales	Rhodobacteraceae	Planktomarina	Planktomarina temperata RCA23	N	N
WP_141460332.1	Pseudomonadota	Alphaproteobacteria	Acetobacterales	Acetobacteraceae	Swingsia	Swingsia samuiensis	Y	N
WP_013963942.1	Pseudomonadota	Alphaproteobacteria	Rhodobacterales	Rhodobacteraceae	Roseobacter	Roseobacter litoralis Och 149	Y	N
WP_066133694.1	Pseudomonadota	Alphaproteobacteria	Rhodospirillales	Rhodospirillaceae	Haematospirillum	Haematospirillum jordaniae	N	N
WP_029604999.1	Pseudomonadota	Alphaproteobacteria	Acetobacterales	Acetobacteraceae	Kozakia	Kozakia baliensis	Y	N
WP_047006922.1	Pseudomonadota	Alphaproteobacteria	Sphingomonadales	Sphingomonadaceae	Alteraurantiacibacter	Aurantiacibacter gangjinensis	N	N
WP_013299929.1	Pseudomonadota	Alphaproteobacteria	Caulobacterales	Parvularculaceae	Parvularcula	Parvularcula bermudensis HTCC2503	Y	N
WP_012180110.1	Pseudomonadota	Alphaproteobacteria	Rhodobacterales	Rhodobacteraceae	Dinoroseobacter	Dinoroseobacter shibae DFL 12 = DSM 16493	N	N
WP_067785421.1	Pseudomonadota	Alphaproteobacteria	Sphingomonadales	Sphingomonadaceae	Paraurantiacibacter	Paraurantiacibacter namhicola	N	N
WP_040104304.1	Pseudomonadota	Alphaproteobacteria	Rhodobacterales	Rhodobacteraceae	Phaeobacter	Phaeobacter gallaeciensis DSM 26640	N	N
WP_011241711.1	Pseudomonadota	Alphaproteobacteria	Sphingomonadales	Sphingomonadaceae	Zymomonas	Zymomonas mobilis subsp. mobilis ATCC 10988	N	N
WP_011807238.1	Pseudomonadota	Alphaproteobacteria	Rhizobiales	Rhizobiaceae	Bartonella	Bartonella bacilliformis KC583	N	N
WP_141451286.1	Pseudomonadota	Alphaproteobacteria	Acetobacterales	Acetobacteraceae	Oecophyllibacter	Oecophyllibacter saccharovorans	Y	N
WP_015273795.1	Pseudomonadota	Alphaproteobacteria	Rhizobiales	Rhizobiaceae	Liberibacter	Liberibacter crescens BT-1	N	N
WP_044038755.1	Pseudomonadota	Alphaproteobacteria	Rhodobacterales	Rhodobacteraceae	Octadecabacter	Octadecabacter arcticus 238	N	N
WP_024092144.1	Pseudomonadota	Alphaproteobacteria	Rhodobacterales	Rhodobacteraceae	Leisingera	Leisingera methylohalidivorans DSM 14336	N	N
WP_042457933.1	Pseudomonadota	Alphaproteobacteria	Rhodobacterales	Rhodobacteraceae	Rhodovulum	Rhodovulum sulfidophilum DSM 1374	N	N
WP_133366318.1	Pseudomonadota	Alphaproteobacteria	Sphingomonadales	Sphingomonadaceae	Qipengyuania	Qipengyuania sediminis	N	N
WP_067552437.1	Pseudomonadota	Alphaproteobacteria	Rhodobacterales	Rhodobacteraceae	Marivivens	Aestuarium zhoushanense	N	N
WP_146365363.1	Pseudomonadota	Alphaproteobacteria	Rhodobacterales	Rhodobacteraceae	Qingshengfaniella	Qingshengfaniella alkalisoli	N	N
WP_041302518.1	Pseudomonadota	Alphaproteobacteria	Caulobacterales	Hyphomonadaceae	Hirschia	Hirschia baltica ATCC 49814	N	N
WP_106474025.1	Pseudomonadota	Alphaproteobacteria	Rhodobacterales	Rhodobacteraceae	Pukyongiella	Pukyongiella litopenaei	N	N
WP_004597794.1	Pseudomonadota	Alphaproteobacteria	Rickettsiales	Rickettsiaceae	Rickettsia	Rickettsia prowazekii str. Breinl	Y	N
WP_140195084.1	Pseudomonadota	Alphaproteobacteria	Rhodobacterales	Rhodobacteraceae	Oceanicola	Pelagovum pacificum	N	N
WP_066847442.1	Pseudomonadota	Alphaproteobacteria	Sphingomonadales	Sphingomonadaceae	Croceicoccus	Croceicoccus marinus	N	N
WP_118944195.1	Pseudomonadota	Alphaproteobacteria	Rhodobacterales	Rhodobacteraceae	Profundibacter	Profundibacter amoris	N	N
WP_021689841.1	Pseudomonadota	Alphaproteobacteria	Sphingomonadales	Sphingomonadaceae	Caenibius	Novosphingobium tardaugens NBRC 16725	N	N
WP_092884391.1	Pseudomonadota	Alphaproteobacteria	Rhodobacterales	Rhodobacteraceae	Roseicitreum	Roseicitreum antarcticum	N	N
WP_127750652.1	Pseudomonadota	Alphaproteobacteria	Rhodobacterales	Rhodobacteraceae	Parasedimentitalea	Parasedimentitalea marina	N	N
WP_088663068.1	Pseudomonadota	Alphaproteobacteria	Rhodobacterales	Rhodobacteraceae	Pacificitalea	Pacificitalea manganoxidans	Y	N
WP_067675837.1	Pseudomonadota	Alphaproteobacteria	Sphingomonadales	Sphingomonadaceae	Tsuneonella	Tsuneonella dongtanensis	N	N
WP_109510630.1	Pseudomonadota	Alphaproteobacteria	Rickettsiales	Rickettsiaceae	Orientia	Orientia tsutsugamushi	Y	N
WP_245536840.1	Spirochaetota	Leptospirae	Turneriellales	Turneriellaceae	Turneriella	Turneriella parva DSM 21527	Y	N
WP_024267702.1	Spirochaetota	Spirochaetia	DSM-27196	Salinispiraceae	Salinispira	Salinispira pacifica	Y	Y
WP_149566851.1	Spirochaetota	Spirochaetia	Spirochaetales_E	DSM-19205	Thiospirochaeta	Thiospirochaeta perfilievii	Y	Y
WP_013608448.1	Spirochaetota	Spirochaetia	Sphaerochaetales	Sphaerochaetaceae	Sphaerochaeta	Sphaerochaeta globosa str. Buddy	Y	Y
WP_010889711.1	Spirochaetota	Spirochaetia	Borreliales	Borreliaceae	Borreliella	Borreliella burgdorferi B31	Y	N
WP_014162734.1	Synergistota	Synergistia	Synergistales	Thermovirgaceae	Thermovirga	Thermovirga lienii DSM 17291	Y	N
WP_012869994.1	Synergistota	Synergistia	Synergistales	Synergistaceae	Thermanaerovibrio	Thermanaerovibrio acidaminovorans DSM 6589	Y	N
WP_041459654.1	Synergistota	Synergistia	Synergistales	Aminobacteriaceae	Aminobacterium	Aminobacterium colombiense DSM 12261	Y	N
WP_013756290.1	Thermodesulfobiota	Thermodesulfobiia	Thermodesulfobiales	Thermodesulfobiaceae	Thermodesulfobium	Thermodesulfobium narugense DSM 14796	Y	N
WP_068550731.1	Thermosulfidibacterota	Thermosulfidibacteria	Thermosulfidibacterales	Thermosulfidibacteraceae	Thermosulfidibacter	Thermosulfidibacter takaii ABI70S6	N	N
WP_201764216.1	Thermotogota	Thermotogae	Petrotogales	Kosmotogaceae	Mesotoga	Mesotoga prima MesG1.Ag.4.2	N	N
WP_004081775.1	Thermotogota	Thermotogae	Thermotogales	Thermotogaceae	Thermotoga	Thermotoga maritima MSB8	N	N
WP_148202085.1	Thermotogota	Thermotogae	Thermotogales	Fervidobacteriaceae	Fervidobacterium	Fervidobacterium nodosum Rt17-B1	N	N
WP_013932021.1	Thermotogota	Thermotogae	Thermotogales	DSM-5069	Pseudothermotoga	Pseudothermotoga thermarum DSM 5069	N	N
WP_237697563.1	Thermotogota	Thermotogae	Petrotogales	Kosmotogaceae	Kosmotoga	Kosmotoga olearia TBF 19.5.1	N	N
WP_161847211.1	Thermotogota	Thermotogae	Mesoaciditogales	Mesoaciditogaceae	Athalassotoga	Athalassotoga saccharophila	N	N
WP_190615992.1	Thermotogota	Thermotogae	Petrotogales	Petrotogaceae	Tepiditoga	Tepiditoga spiralis	N	N
WP_237702488.1	Verrucomicrobiota	Verrucomicrobiae	Opitutales	Opitutaceae	Opitutus	Opitutus terrae PB90-1	Y	N
WP_096057111.1	Verrucomicrobiota	Verrucomicrobiae	Opitutales	Opitutaceae	Nibricoccus	Nibricoccus aquaticus	Y	N
WP_202943648.1	Verrucomicrobiota	Verrucomicrobiae	Methylacidiphilales	Methylacidiphilaceae	Methylacidiphilum	Methylacidiphilum infernorum V4	N	N
WP_236682507.1	Verrucomicrobiota	Kiritimatiellia	Kiritimatiellales	Kiritimatiellaceae	Kiritimatiella	Kiritimatiella glycovorans	N	N
WP_041745790.1	Verrucomicrobiota	Verrucomicrobiae	Opitutales	Coraliomargaritaceae	Coraliomargarita	Coraliomargarita akajimensis DSM 45221	N	N
WP_012419760.1	Verrucomicrobiota	Verrucomicrobiae	Verrucomicrobiales	Akkermansiaceae	Akkermansia	Akkermansia muciniphila ATCC BAA-835	Y	N
WP_096054310.1	Verrucomicrobiota	Verrucomicrobiae	Opitutales	Opitutaceae	Nibricoccus	Nibricoccus aquaticus	Y	N
WP_012420137.1	Verrucomicrobiota	Verrucomicrobiae	Verrucomicrobiales	Akkermansiaceae	Akkermansia	Akkermansia muciniphila ATCC BAA-835	Y	N
WP_148216450.1	Verrucomicrobiota	Verrucomicrobiae	Opitutales	Coraliomargaritaceae	Coraliomargarita	Coraliomargarita akajimensis DSM 45221	Y	N
