# Supplementary material for: Nucleotide-induced hyper-oligomerization inactivates transcription termination factor ρ
Source: Nat Commun. 2025 Feb 15;16:1653. doi: 10.1038/s41467-025-56824-8 (PMC11829017; doi:10.1038/s41467-025-56824-8)
Supplement: Supplementary file 6 — Source data [file 41467_2025_56824_MOESM6_ESM.xlsx]

## Sheet: Fig2a
Fig. 2a. s, supernatant. p, pellet.

## Sheet: Fig2c
Fig. 2c

## Sheet: Fig2d
Fig. 2d
ρX1 variants ± ADP	Three repeats			Plotted
WT				Mean	SD
H	90.7148	91.3454	86.9238	89.6613	2.39164
D	9.28515	8.65463	12.1064	10.0154	1.83811
F	0	0	0.969772	0.323257	0.559898
WT+ADP				Mean	SD
H	27.8201	25.1991	24.5411	25.8534	1.73465
D	19.983	18.1487	19.5503	19.2274	0.95885
F	52.1969	56.6521	55.9085	54.9192	2.38672
G150D				Mean	SD
H	61.8345	60.0142	54.6804	58.843	3.71804
D	23.5431	23.3126	22.64	23.1652	0.46925
F	14.6224	16.6733	22.6796	17.9917	4.18729
G150D+ADP				Mean	SD
H	26.6857	27.1371	23.6857	25.8362	1.87599
D	17.4964	19.5104	16.8447	17.9505	1.38968
F	55.8179	53.3525	59.4696	56.2133	3.07769
S84C				Mean	SD
H	93.367	98.4284	98.5	96.7651	2.94312
D	5.24918	1.57158	1.5	2.77358	2.14422
F	1.38386	0	0	0.461288	0.798974
S84C+ADP				Mean	SD
H	94.6565	99.4335	94.6866	96.2589	2.74937
D	4.13572	0.566464	5.31338	3.33852	2.47183
F	1.20779	0	0	0.402596	0.697317

## Sheet: Fig3b
Fig. 3b
				Plotted
Nucleotides	Three repeats			Mean	SD
none	0.892796	0.85431	0.869622	0.872243	0.0193767
ADP	0.024	0.142568	0.0444333	0.0703339	0.0633857		TLC analysis of the products are shown below:
GDP	0.912542	0.901564	0.906305	0.906804	0.005506

## Sheet: Fig3c
Fig. 3c
				Plotted			Gels used for quantification. DNA ladder on the very left of each repeat was used to make sure the reproducibility of bands migration.
Nucleotides + ρ	Three repeats			Mean	SD
none	56.352	56.049	54.6987	55.6999	0.880171
none+ρ	20.2755	12.647	17.9892	16.9706	3.91497
ADP	63.4341	55.2987	57.2534	58.6621	4.24672
ADP+ρ	49.1244	52.4162	45.7258	49.0888	3.34533
GDP	55.8489	53.1952	50.5781	53.2074	2.63546
GDP+ρ	12.6673	8.50892	13.924	11.7001	2.83417

## Sheet: Fig4a
Fig. 4a

## Sheet: Fig4c
Fig. 4c
				Plotted
Antibiotic treatment	Three repeats			Mean	SD
none	3.39297	4.53334	4.93001	4.28544	0.797942
NAL	2.61673	4.35976	4.43417	3.80356	1.02849
MUP	11.2978	9.22846	12.7523	11.0929	1.77082
RET	9.6161	9.92822	13.063	10.8691	1.90635
RIF	13.5082	9.14276	8.74863	10.4665	2.64152

## Sheet: Fig4d
Fig. 4d
					Plotted
Antibiotic treatment	Four repeats				Mean	SD
none	3.61364	4.28027	5.61243	5.36226	4.71715	0.935645
MUP	5.82424	7.37606	7.69278	6.43009	6.83079	0.85908

## Sheet: Fig4e
Fig. 4e
				Plotted
post MUP	three repeats			Mean	SD
0 min	9.58928	11.0523	10.6053	10.4156	0.749733
40 min	4.43422	6.89917	4.12398	5.15246	1.52063

## Sheet: Fig5a
Fig. 5a

[truncated: 19 more sheets: Fig5b, Fig5d, Fig5e, Supplementary Fig6b, Supplementary Fig6c, Supplementary Fig6d, Supplementary Fig6e, Supplementary Fig6f, Supplementary Fig7c, Supplementary Fig8b, Supplementary Fig9a, Supplementary Fig10c, Supplementary Fig10d, Supplementary Fig11a, Supplementary Fig11b, Supplementary Fig11c, Supplementary Fig11d, Supplementary Fig14a, Supplementary Fig14bcd]
